# Supplementary material for: DCAF13 inhibits the p53 signaling pathway by promoting p53 ubiquitination modification in lung adenocarcinoma
Source: J Exp Clin Cancer Res. 2024 Jan 2;43:3. doi: 10.1186/s13046-023-02936-2 (PMC10759521; doi:10.1186/s13046-023-02936-2)
Supplement: Supplementary file 1 — Supplementary Material 1: Supplementary Table S1 Materials [file 13046_2023_2936_MOESM1_ESM.xls]

Supplementary Table S1 Materials
Antibodies	DCAF13	Abcam #ab195121
	GAPDH	ABclonal AC002
	Goat Anti-Mouse IgG (H+L), HRP Conjugate	TransGen Biotech HS201-01
	Goat Anti-Rabbit IgG H&L (HRP)	Abcam ab97051
	P53 (DO-1)	Santa Cruz sc-126
	P21 Waf1/Cip1/CDKN1A (F-5)	Santa Cruz sc-6246
	His-Tag Monoclonal antibody	Proteintech Cat No.?66005-1-Ig
	Goat Anti-Mouse IgG H&L (FITC)	Abcam ab6785
	Goat anti-Rabbit IgG (Heavy Chain), Superclonal? Recombinant Secondary Antibody, Alexa Fluor? 555	Invitrogen A27039
	CUL4B Rabbit pAb	Abclonal A5400
	RBX1 Rabbit pAb	Abclonal A1832
	DDB1 Rabbit mAb	Abclonal A5022
	CUL4A Rabbit pAb	Abclonal A2882
	PIDD1 (B-5)	Santa Cruz sc-514981
	BBC3 (B-6)	Santa Cruz sc-377015
	FAS(G-9)	Santa Cruz sc-74540
siRNAs	si13#1 sense£¨5'-3'£©	GUGCUUACAUCACGAGAAAdTdT
	si13#1 antisense£¨5'-3'£©	UUUCUCGUGAUGUAAGCACdTdT
	si13#2 sense£¨5'-3'£©	CGAAUCUUUCCUGUAGACAdTdT
	si13#2 antisense£¨5'-3'£©	UGUCUACAGGAAAGAUUCGdTdT
	si13#3 sense£¨5'-3'£©	CAGUGUAUACUGGGAUUGAdTdT
	si13#3 antisense£¨5'-3'£©	UCAAUCCCAGUAUACACUGdTdT
Primers	GAPDH-F	TACTAGCGGTTTTACGGGCG
	GAPDH-R	TCGAACAGGAGGAGCAGAGAGAGA
	DCAF13-F	TTTCCTGTAGACAAAAGTCGAAGCA
	DCAF13-R	GCATTAGCTTTCCACAGGCG
	P53-F	GCCCATCCTCACCATCATCACAC
	P53-R	GCACAAACACGCACCTCAAAGC
	P21-F	GATGTCCGTCAGAACCCATGCG
	P21-R	CCTGCCTCCTCCCAACTCATCC
	BAX-F	ATCATGGGCTGGACATTGGACTTC
	BAX-R	AGATGGTGAGTGAGGCGGTGAG
	PIDD1-F	GTCCTGCAGATGCGAGGTCT
	PIDD1-R	GGCGGTTGTGTGTCACTGTG
	PERP-F	ATGCTCTTCTGTGGCTTCATCATCC
	PERP-R	CAAGGCAAGGAGACCTCCAATCAC
	FAS-F	TCATCAAGGAATGCACACTCACCAG
	FAS-R	AAGAAGAAGACAAAGCCACCCCAAG
	BBC3-F	GACGACCTCAACGCACAGTACG
	BBC3-R	GGCAGGAGTCCCATGATGAGATTG
	CASP3-F	GTGGAGGCCGACTTCTTGTATGC
	CASP3-R	TGGCACAAAGCGACTGGATGAAC
	CYCS-F	AAAGGGAGGCAAGCACAAGACTG
	CYCS-R	ATTGGCGGCTGTGTAAGAGTATCC
	ChIP-P21-1-F	AGGTCTGGCCCCTCTGTGAA
	ChIP-P21-1-R	AGCCTCCCCTCAGCATCAGT
	ChIP-P21-2-F	AGGAACATGAGCAAACTGAAAA
	ChIP-P21-2-R	GCCTCAGCCTCCCGAGTAGC
	ChIP-P21-3-F	CTGTGGCTCTGATTGGCTTTCTG
	ChIP-P21-3-R	GGTCTCCTGTCTCCTACCATCCC
	ChIP-BAX-F	GCTTTGGAAGGCTGAGACGG
	ChIP-BAX-R	TTCCAGGCAGGACGTTATAGATG
	ChIP-PIDD1-F	GGGGCGTTGGACGAAGCGAG
	ChIP-PIDD1-R	AAGGTTGAGTCCCGGGCGTG
	ChIP-FAS-1-F	GCCCCATCTGTTGTTGTAAT
	ChIP-FAS-1-R	GATTTAGCCTGTTGTCCTTT
	ChIP-FAS-2-F	TTGGAGGCTAGTGAAGAAGG
	ChIP-FAS-2-R	TTACAAGCCAAACACGGATA
	ChIP-FAS-3-F	TAAAGAACCAGGATGGGATG
	ChIP-FAS-3-R	AGACGCCAAAGTAGGAAAGA
