# Supplementary material for: DCAF13 inhibits the p53 signaling pathway by promoting p53 ubiquitination modification in lung adenocarcinoma
Source: J Exp Clin Cancer Res. 2024 Jan 2;43:3. doi: 10.1186/s13046-023-02936-2 (PMC10759521; doi:10.1186/s13046-023-02936-2)
Supplement: Supplementary file 2 — Supplementary Material 2: Supplementary Table S2 Differential genes with p-adjust < 0.05 and fold change > 2 [file 13046_2023_2936_MOESM2_ESM.xls]

Supplementary Table S2 Differential genes with p-adjust �� 0.05 and fold change �� 2
Gene id	Gene name	Gene description	siNC_vs_si13	Sum
ENSG00000167693	NXN	nucleoredoxin [Source:HGNC Symbol;Acc:HGNC:18008]	yes|down	1
ENSG00000139946	PELI2	pellino E3 ubiquitin protein ligase family member 2 [Source:HGNC Symbol;Acc:HGNC:8828]	yes|up	1
ENSG00000137310	TCF19	transcription factor 19 [Source:HGNC Symbol;Acc:HGNC:11629]	yes|down	1
ENSG00000133321	PLAAT4	phospholipase A and acyltransferase 4 [Source:HGNC Symbol;Acc:HGNC:9869]	yes|down	1
ENSG00000103507	BCKDK	branched chain keto acid dehydrogenase kinase [Source:HGNC Symbol;Acc:HGNC:16902]	yes|down	1
ENSG00000253103	LINC01609	long intergenic non-protein coding RNA 1609 [Source:HGNC Symbol;Acc:HGNC:51663]	yes|up	1
ENSG00000164934	DCAF13	DDB1 and CUL4 associated factor 13 [Source:HGNC Symbol;Acc:HGNC:24535]	yes|down	1
ENSG00000197872	CYRIA	CYFIP related Rac1 interactor A [Source:HGNC Symbol;Acc:HGNC:25373]	yes|up	1
ENSG00000248923	MTND5P11	MT-ND5 pseudogene 11 [Source:HGNC Symbol;Acc:HGNC:42273]	yes|up	1
ENSG00000170523	KRT83	keratin 83 [Source:HGNC Symbol;Acc:HGNC:6460]	yes|down	1
ENSG00000010361	FUZ	fuzzy planar cell polarity protein [Source:HGNC Symbol;Acc:HGNC:26219]	yes|down	1
ENSG00000162063	CCNF	cyclin F [Source:HGNC Symbol;Acc:HGNC:1591]	yes|down	1
ENSG00000135476	ESPL1	extra spindle pole bodies like 1, separase [Source:HGNC Symbol;Acc:HGNC:16856]	yes|down	1
ENSG00000165795	NDRG2	NDRG family member 2 [Source:HGNC Symbol;Acc:HGNC:14460]	yes|down	1
ENSG00000261786		novel transcript	yes|up	1
ENSG00000140465	CYP1A1	cytochrome P450 family 1 subfamily A member 1 [Source:HGNC Symbol;Acc:HGNC:2595]	yes|down	1
ENSG00000166446	CDYL2	chromodomain Y like 2 [Source:HGNC Symbol;Acc:HGNC:23030]	yes|up	1
ENSG00000165887	ANKRD2	ankyrin repeat domain 2 [Source:HGNC Symbol;Acc:HGNC:495]	yes|down	1
ENSG00000164949	GEM	GTP binding protein overexpressed in skeletal muscle [Source:HGNC Symbol;Acc:HGNC:4234]	yes|up	1
ENSG00000278704			yes|up	1
ENSG00000183023	SLC8A1	solute carrier family 8 member A1 [Source:HGNC Symbol;Acc:HGNC:11068]	yes|down	1
ENSG00000137496	IL18BP	interleukin 18 binding protein [Source:HGNC Symbol;Acc:HGNC:5987]	yes|up	1
ENSG00000123095	BHLHE41	basic helix-loop-helix family member e41 [Source:HGNC Symbol;Acc:HGNC:16617]	yes|up	1
ENSG00000130202	NECTIN2	nectin cell adhesion molecule 2 [Source:HGNC Symbol;Acc:HGNC:9707]	yes|down	1
ENSG00000122547	EEPD1	endonuclease/exonuclease/phosphatase family domain containing 1 [Source:HGNC Symbol;Acc:HGNC:22223]	yes|up	1
ENSG00000150967	ABCB9	ATP binding cassette subfamily B member 9 [Source:HGNC Symbol;Acc:HGNC:50]	yes|down	1
ENSG00000160712	IL6R	interleukin 6 receptor [Source:HGNC Symbol;Acc:HGNC:6019]	yes|up	1
ENSG00000169903	TM4SF4	transmembrane 4 L six family member 4 [Source:HGNC Symbol;Acc:HGNC:11856]	yes|down	1
ENSG00000147614	ATP6V0D2	ATPase H+ transporting V0 subunit d2 [Source:HGNC Symbol;Acc:HGNC:18266]	yes|up	1
ENSG00000173599	PC	pyruvate carboxylase [Source:HGNC Symbol;Acc:HGNC:8636]	yes|down	1
ENSG00000178573	MAF	MAF bZIP transcription factor [Source:HGNC Symbol;Acc:HGNC:6776]	yes|up	1
ENSG00000171246	NPTX1	neuronal pentraxin 1 [Source:HGNC Symbol;Acc:HGNC:7952]	yes|up	1
ENSG00000184156	KCNQ3	potassium voltage-gated channel subfamily Q member 3 [Source:HGNC Symbol;Acc:HGNC:6297]	yes|up	1
ENSG00000111679	PTPN6	protein tyrosine phosphatase non-receptor type 6 [Source:HGNC Symbol;Acc:HGNC:9658]	yes|down	1
ENSG00000268061	NAPA-AS1	NAPA antisense RNA 1 [Source:HGNC Symbol;Acc:HGNC:44118]	yes|down	1
ENSG00000251365	LINC02236	long intergenic non-protein coding RNA 2236 [Source:HGNC Symbol;Acc:HGNC:53107]	yes|down	1
ENSG00000178773	CPNE7	copine 7 [Source:HGNC Symbol;Acc:HGNC:2320]	yes|up	1
ENSG00000236882	LINC01554	long intergenic non-protein coding RNA 1554 [Source:HGNC Symbol;Acc:HGNC:24687]	yes|down	1
ENSG00000130511	SSBP4	single stranded DNA binding protein 4 [Source:HGNC Symbol;Acc:HGNC:15676]	yes|down	1
ENSG00000122641	INHBA	inhibin subunit beta A [Source:HGNC Symbol;Acc:HGNC:6066]	yes|up	1
ENSG00000105409	ATP1A3	ATPase Na+/K+ transporting subunit alpha 3 [Source:HGNC Symbol;Acc:HGNC:801]	yes|down	1
ENSG00000116106	EPHA4	EPH receptor A4 [Source:HGNC Symbol;Acc:HGNC:3388]	yes|up	1
ENSG00000102879	CORO1A	coronin 1A [Source:HGNC Symbol;Acc:HGNC:2252]	yes|down	1
ENSG00000085999	RAD54L	RAD54 like [Source:HGNC Symbol;Acc:HGNC:9826]	yes|down	1
ENSG00000185947	ZNF267	zinc finger protein 267 [Source:HGNC Symbol;Acc:HGNC:13060]	yes|up	1
ENSG00000185946	RNPC3	RNA binding region (RNP1, RRM) containing 3 [Source:HGNC Symbol;Acc:HGNC:18666]	yes|up	1
ENSG00000132182	NUP210	nucleoporin 210 [Source:HGNC Symbol;Acc:HGNC:30052]	yes|down	1
ENSG00000110057	UNC93B1	unc-93 homolog B1, TLR signaling regulator [Source:HGNC Symbol;Acc:HGNC:13481]	yes|down	1
ENSG00000230479		novel transcript	yes|up	1
ENSG00000178338	ZNF354B	zinc finger protein 354B [Source:HGNC Symbol;Acc:HGNC:17197]	yes|up	1
ENSG00000111077	TNS2	tensin 2 [Source:HGNC Symbol;Acc:HGNC:19737]	yes|down	1
ENSG00000164619	BMPER	BMP binding endothelial regulator [Source:HGNC Symbol;Acc:HGNC:24154]	yes|up	1
ENSG00000213676	ATF6B	activating transcription factor 6 beta [Source:HGNC Symbol;Acc:HGNC:2349]	yes|down	1
ENSG00000107551	RASSF4	Ras association domain family member 4 [Source:HGNC Symbol;Acc:HGNC:20793]	yes|down	1
ENSG00000184489	PTP4A3	protein tyrosine phosphatase 4A3 [Source:HGNC Symbol;Acc:HGNC:9636]	yes|down	1
ENSG00000178971	CTC1	CST telomere replication complex component 1 [Source:HGNC Symbol;Acc:HGNC:26169]	yes|down	1
ENSG00000158417	EIF5B	eukaryotic translation initiation factor 5B [Source:HGNC Symbol;Acc:HGNC:30793]	yes|up	1
ENSG00000135976	ANKRD36	ankyrin repeat domain 36 [Source:HGNC Symbol;Acc:HGNC:24079]	yes|up	1
ENSG00000167281	RBFOX3	RNA binding fox-1 homolog 3 [Source:HGNC Symbol;Acc:HGNC:27097]	yes|down	1
ENSG00000057657	PRDM1	PR/SET domain 1 [Source:HGNC Symbol;Acc:HGNC:9346]	yes|down	1
ENSG00000080031	PTPRH	protein tyrosine phosphatase receptor type H [Source:HGNC Symbol;Acc:HGNC:9672]	yes|down	1
ENSG00000142552	RCN3	reticulocalbin 3 [Source:HGNC Symbol;Acc:HGNC:21145]	yes|down	1
ENSG00000054611	TBC1D22A	TBC1 domain family member 22A [Source:HGNC Symbol;Acc:HGNC:1309]	yes|down	1
ENSG00000175567	UCP2	uncoupling protein 2 [Source:HGNC Symbol;Acc:HGNC:12518]	yes|down	1
ENSG00000128917	DLL4	delta like canonical Notch ligand 4 [Source:HGNC Symbol;Acc:HGNC:2910]	yes|down	1
ENSG00000183206	POTEC	POTE ankyrin domain family member C [Source:HGNC Symbol;Acc:HGNC:33894]	yes|up	1
ENSG00000134215	VAV3	vav guanine nucleotide exchange factor 3 [Source:HGNC Symbol;Acc:HGNC:12659]	yes|down	1
ENSG00000105290	APLP1	amyloid beta precursor like protein 1 [Source:HGNC Symbol;Acc:HGNC:597]	yes|down	1
ENSG00000273576		novel transcript	yes|up	1
ENSG00000099377	HSD3B7	hydroxy-delta-5-steroid dehydrogenase, 3 beta- and steroid delta-isomerase 7 [Source:HGNC Symbol;Acc:HGNC:18324]	yes|down	1
ENSG00000179222	MAGED1	MAGE family member D1 [Source:HGNC Symbol;Acc:HGNC:6813]	yes|down	1
ENSG00000182836	PLCXD3	phosphatidylinositol specific phospholipase C X domain containing 3 [Source:HGNC Symbol;Acc:HGNC:31822]	yes|up	1
ENSG00000141510	TP53	tumor protein p53 [Source:HGNC Symbol;Acc:HGNC:11998]	yes|down	1
ENSG00000106823	ECM2	extracellular matrix protein 2 [Source:HGNC Symbol;Acc:HGNC:3154]	yes|up	1
ENSG00000067836	ROGDI	rogdi atypical leucine zipper [Source:HGNC Symbol;Acc:HGNC:29478]	yes|down	1
ENSG00000204616	TRIM31	tripartite motif containing 31 [Source:HGNC Symbol;Acc:HGNC:16289]	yes|down	1
ENSG00000270069	MIR222HG	miR222/221 cluster host gene [Source:HGNC Symbol;Acc:HGNC:49555]	yes|up	1
ENSG00000023902	PLEKHO1	pleckstrin homology domain containing O1 [Source:HGNC Symbol;Acc:HGNC:24310]	yes|up	1
ENSG00000107159	CA9	carbonic anhydrase 9 [Source:HGNC Symbol;Acc:HGNC:1383]	yes|down	1
ENSG00000260196		antisense to KCNJ11 and overlapping to a novel gene	yes|up	1
ENSG00000249279	LINC02057	long intergenic non-protein coding RNA 2057 [Source:HGNC Symbol;Acc:HGNC:52900]	yes|up	1
ENSG00000171560	FGA	fibrinogen alpha chain [Source:HGNC Symbol;Acc:HGNC:3661]	yes|down	1
ENSG00000106123	EPHB6	EPH receptor B6 [Source:HGNC Symbol;Acc:HGNC:3396]	yes|down	1
ENSG00000162341	TPCN2	two pore segment channel 2 [Source:HGNC Symbol;Acc:HGNC:20820]	yes|down	1
ENSG00000279605		TEC	yes|up	1
ENSG00000022567	SLC45A4	solute carrier family 45 member 4 [Source:HGNC Symbol;Acc:HGNC:29196]	yes|down	1
ENSG00000142733	MAP3K6	mitogen-activated protein kinase kinase kinase 6 [Source:HGNC Symbol;Acc:HGNC:6858]	yes|down	1
ENSG00000214309	MBLAC1	metallo-beta-lactamase domain containing 1 [Source:HGNC Symbol;Acc:HGNC:22180]	yes|down	1
ENSG00000104823	ECH1	enoyl-CoA hydratase 1 [Source:HGNC Symbol;Acc:HGNC:3149]	yes|down	1
ENSG00000225813		novel pseudogene	yes|up	1
ENSG00000145040	UCN2	urocortin 2 [Source:HGNC Symbol;Acc:HGNC:18414]	yes|up	1
ENSG00000157306	ZFHX2-AS1	ZFHX2 antisense RNA 1 [Source:HGNC Symbol;Acc:HGNC:52658]	yes|up	1
ENSG00000286185		novel protein, identical to neuroblastoma breakpoint family, member 19 NBPF19	yes|up	1
ENSG00000120211	INSL4	insulin like 4 [Source:HGNC Symbol;Acc:HGNC:6087]	yes|down	1
ENSG00000272410		novel protein	yes|down	1
ENSG00000272068	BCAN-AS1	BCAN antisense RNA 1 [Source:HGNC Symbol;Acc:HGNC:55233]	yes|up	1
ENSG00000137135	ARHGEF39	Rho guanine nucleotide exchange factor 39 [Source:HGNC Symbol;Acc:HGNC:25909]	yes|down	1
ENSG00000105397	TYK2	tyrosine kinase 2 [Source:HGNC Symbol;Acc:HGNC:12440]	yes|down	1
ENSG00000160752	FDPS	farnesyl diphosphate synthase [Source:HGNC Symbol;Acc:HGNC:3631]	yes|down	1
ENSG00000173801	JUP	junction plakoglobin [Source:HGNC Symbol;Acc:HGNC:6207]	yes|down	1
ENSG00000160050	CCDC28B	coiled-coil domain containing 28B [Source:HGNC Symbol;Acc:HGNC:28163]	yes|down	1
ENSG00000204839	MROH6	maestro heat like repeat family member 6 [Source:HGNC Symbol;Acc:HGNC:27814]	yes|up	1
ENSG00000268713		novel transcript	yes|up	1
ENSG00000053108	FSTL4	follistatin like 4 [Source:HGNC Symbol;Acc:HGNC:21389]	yes|down	1
ENSG00000162337	LRP5	LDL receptor related protein 5 [Source:HGNC Symbol;Acc:HGNC:6697]	yes|down	1
ENSG00000172780	RAB43	RAB43, member RAS oncogene family [Source:HGNC Symbol;Acc:HGNC:19983]	yes|down	1
ENSG00000198598	MMP17	matrix metallopeptidase 17 [Source:HGNC Symbol;Acc:HGNC:7163]	yes|down	1
ENSG00000168765	GSTM4	glutathione S-transferase mu 4 [Source:HGNC Symbol;Acc:HGNC:4636]	yes|down	1
ENSG00000135409	AMHR2	anti-Mullerian hormone receptor type 2 [Source:HGNC Symbol;Acc:HGNC:465]	yes|up	1
ENSG00000134824	FADS2	fatty acid desaturase 2 [Source:HGNC Symbol;Acc:HGNC:3575]	yes|down	1
ENSG00000142235	LMTK3	lemur tyrosine kinase 3 [Source:HGNC Symbol;Acc:HGNC:19295]	yes|down	1
ENSG00000167711	SERPINF2	serpin family F member 2 [Source:HGNC Symbol;Acc:HGNC:9075]	yes|down	1
ENSG00000093009	CDC45	cell division cycle 45 [Source:HGNC Symbol;Acc:HGNC:1739]	yes|down	1
ENSG00000102934	PLLP	plasmolipin [Source:HGNC Symbol;Acc:HGNC:18553]	yes|down	1
ENSG00000140854	KATNB1	katanin regulatory subunit B1 [Source:HGNC Symbol;Acc:HGNC:6217]	yes|down	1
ENSG00000010292	NCAPD2	non-SMC condensin I complex subunit D2 [Source:HGNC Symbol;Acc:HGNC:24305]	yes|down	1
ENSG00000048052	HDAC9	histone deacetylase 9 [Source:HGNC Symbol;Acc:HGNC:14065]	yes|up	1
ENSG00000167925	GHDC	GH3 domain containing [Source:HGNC Symbol;Acc:HGNC:24438]	yes|down	1
ENSG00000167578	RAB4B	RAB4B, member RAS oncogene family [Source:HGNC Symbol;Acc:HGNC:9782]	yes|down	1
ENSG00000064961	HMG20B	high mobility group 20B [Source:HGNC Symbol;Acc:HGNC:5002]	yes|down	1
ENSG00000286938		novel transcript	yes|down	1
ENSG00000183762	KREMEN1	kringle containing transmembrane protein 1 [Source:HGNC Symbol;Acc:HGNC:17550]	yes|down	1
ENSG00000177595	PIDD1	p53-induced death domain protein 1 [Source:HGNC Symbol;Acc:HGNC:16491]	yes|down	1
ENSG00000165376	CLDN2	claudin 2 [Source:HGNC Symbol;Acc:HGNC:2041]	yes|down	1
ENSG00000205413	SAMD9	sterile alpha motif domain containing 9 [Source:HGNC Symbol;Acc:HGNC:1348]	yes|up	1
ENSG00000278996		novel transcript	yes|up	1
ENSG00000231721	LINC-PINT	long intergenic non-protein coding RNA, p53 induced transcript [Source:HGNC Symbol;Acc:HGNC:26885]	yes|up	1
ENSG00000100359	SGSM3	small G protein signaling modulator 3 [Source:HGNC Symbol;Acc:HGNC:25228]	yes|down	1
ENSG00000050438	SLC4A8	solute carrier family 4 member 8 [Source:HGNC Symbol;Acc:HGNC:11034]	yes|down	1
ENSG00000169783	LINGO1	leucine rich repeat and Ig domain containing 1 [Source:HGNC Symbol;Acc:HGNC:21205]	yes|up	1
ENSG00000101115	SALL4	spalt like transcription factor 4 [Source:HGNC Symbol;Acc:HGNC:15924]	yes|up	1
ENSG00000168306	ACOX2	acyl-CoA oxidase 2 [Source:HGNC Symbol;Acc:HGNC:120]	yes|down	1
ENSG00000174327	SLC16A13	solute carrier family 16 member 13 [Source:HGNC Symbol;Acc:HGNC:31037]	yes|down	1
ENSG00000163040	CCDC74A	coiled-coil domain containing 74A [Source:HGNC Symbol;Acc:HGNC:25197]	yes|down	1
ENSG00000196653	ZNF502	zinc finger protein 502 [Source:HGNC Symbol;Acc:HGNC:23718]	yes|up	1
ENSG00000115282	TTC31	tetratricopeptide repeat domain 31 [Source:HGNC Symbol;Acc:HGNC:25759]	yes|down	1
ENSG00000161618	ALDH16A1	aldehyde dehydrogenase 16 family member A1 [Source:HGNC Symbol;Acc:HGNC:28114]	yes|down	1
ENSG00000105642	KCNN1	potassium calcium-activated channel subfamily N member 1 [Source:HGNC Symbol;Acc:HGNC:6290]	yes|down	1
ENSG00000240065	PSMB9	proteasome 20S subunit beta 9 [Source:HGNC Symbol;Acc:HGNC:9546]	yes|down	1
ENSG00000113504	SLC12A7	solute carrier family 12 member 7 [Source:HGNC Symbol;Acc:HGNC:10915]	yes|down	1
ENSG00000275764		novel transcript	yes|up	1
ENSG00000095637	SORBS1	sorbin and SH3 domain containing 1 [Source:HGNC Symbol;Acc:HGNC:14565]	yes|down	1
ENSG00000099330	OCEL1	occludin/ELL domain containing 1 [Source:HGNC Symbol;Acc:HGNC:26221]	yes|down	1
ENSG00000099337	KCNK6	potassium two pore domain channel subfamily K member 6 [Source:HGNC Symbol;Acc:HGNC:6281]	yes|up	1
ENSG00000184897	H1-10	H1.10 linker histone [Source:HGNC Symbol;Acc:HGNC:4722]	yes|down	1
ENSG00000198945	L3MBTL3	L3MBTL histone methyl-lysine binding protein 3 [Source:HGNC Symbol;Acc:HGNC:23035]	yes|up	1
ENSG00000115255	REEP6	receptor accessory protein 6 [Source:HGNC Symbol;Acc:HGNC:30078]	yes|down	1
ENSG00000128581	IFT22	intraflagellar transport 22 [Source:HGNC Symbol;Acc:HGNC:21895]	yes|down	1
ENSG00000162729	IGSF8	immunoglobulin superfamily member 8 [Source:HGNC Symbol;Acc:HGNC:17813]	yes|down	1
ENSG00000028137	TNFRSF1B	TNF receptor superfamily member 1B [Source:HGNC Symbol;Acc:HGNC:11917]	yes|down	1
ENSG00000100228	RAB36	RAB36, member RAS oncogene family [Source:HGNC Symbol;Acc:HGNC:9775]	yes|down	1
ENSG00000162891	IL20	interleukin 20 [Source:HGNC Symbol;Acc:HGNC:6002]	yes|down	1
ENSG00000148225	WDR31	WD repeat domain 31 [Source:HGNC Symbol;Acc:HGNC:21421]	yes|down	1
ENSG00000184634	MED12	mediator complex subunit 12 [Source:HGNC Symbol;Acc:HGNC:11957]	yes|down	1
ENSG00000064545	TMEM161A	transmembrane protein 161A [Source:HGNC Symbol;Acc:HGNC:26020]	yes|down	1
ENSG00000176971	FIBIN	fin bud initiation factor homolog [Source:HGNC Symbol;Acc:HGNC:33747]	yes|down	1
ENSG00000256269	HMBS	hydroxymethylbilane synthase [Source:HGNC Symbol;Acc:HGNC:4982]	yes|down	1
ENSG00000170442	KRT86	keratin 86 [Source:HGNC Symbol;Acc:HGNC:6463]	yes|down	1
ENSG00000182700	IGIP	IgA inducing protein [Source:HGNC Symbol;Acc:HGNC:33847]	yes|up	1
ENSG00000258674		novel protein	yes|up	1
ENSG00000073737	DHRS9	dehydrogenase/reductase 9 [Source:HGNC Symbol;Acc:HGNC:16888]	yes|up	1
ENSG00000185040	SPDYE16	speedy/RINGO cell cycle regulator family member E16 [Source:HGNC Symbol;Acc:HGNC:51512]	yes|up	1
ENSG00000197385	ZNF860	zinc finger protein 860 [Source:HGNC Symbol;Acc:HGNC:34513]	yes|up	1
ENSG00000101230	ISM1	isthmin 1 [Source:HGNC Symbol;Acc:HGNC:16213]	yes|up	1
ENSG00000134363	FST	follistatin [Source:HGNC Symbol;Acc:HGNC:3971]	yes|up	1
ENSG00000104946	TBC1D17	TBC1 domain family member 17 [Source:HGNC Symbol;Acc:HGNC:25699]	yes|down	1
ENSG00000068137	PLEKHH3	pleckstrin homology, MyTH4 and FERM domain containing H3 [Source:HGNC Symbol;Acc:HGNC:26105]	yes|down	1
ENSG00000170681	CAVIN4	caveolae associated protein 4 [Source:HGNC Symbol;Acc:HGNC:33742]	yes|up	1
ENSG00000186529	CYP4F3	cytochrome P450 family 4 subfamily F member 3 [Source:HGNC Symbol;Acc:HGNC:2646]	yes|down	1
ENSG00000182809	CRIP2	cysteine rich protein 2 [Source:HGNC Symbol;Acc:HGNC:2361]	yes|down	1
ENSG00000152503	TRIM36	tripartite motif containing 36 [Source:HGNC Symbol;Acc:HGNC:16280]	yes|up	1
ENSG00000173327	MAP3K11	mitogen-activated protein kinase kinase kinase 11 [Source:HGNC Symbol;Acc:HGNC:6850]	yes|down	1
ENSG00000198064	NPIPB13	nuclear pore complex interacting protein family, member B13 [Source:HGNC Symbol;Acc:HGNC:41989]	yes|up	1
ENSG00000225697	SLC26A6	solute carrier family 26 member 6 [Source:HGNC Symbol;Acc:HGNC:14472]	yes|down	1
ENSG00000271643	PDCD6IP-DT	PDCD6IP divergent transcript [Source:HGNC Symbol;Acc:HGNC:55244]	yes|up	1
ENSG00000215417	MIR17HG	miR-17-92a-1 cluster host gene [Source:HGNC Symbol;Acc:HGNC:23564]	yes|up	1
ENSG00000108984	MAP2K6	mitogen-activated protein kinase kinase 6 [Source:HGNC Symbol;Acc:HGNC:6846]	yes|down	1
ENSG00000089048	ESF1	ESF1 nucleolar pre-rRNA processing protein homolog [Source:HGNC Symbol;Acc:HGNC:15898]	yes|up	1
ENSG00000146592	CREB5	cAMP responsive element binding protein 5 [Source:HGNC Symbol;Acc:HGNC:16844]	yes|up	1
ENSG00000115657	ABCB6	ATP binding cassette subfamily B member 6 (Langereis blood group) [Source:HGNC Symbol;Acc:HGNC:47]	yes|down	1
ENSG00000140481	CCDC33	coiled-coil domain containing 33 [Source:HGNC Symbol;Acc:HGNC:26552]	yes|down	1
ENSG00000181513	ACBD4	acyl-CoA binding domain containing 4 [Source:HGNC Symbol;Acc:HGNC:23337]	yes|down	1
ENSG00000167680	SEMA6B	semaphorin 6B [Source:HGNC Symbol;Acc:HGNC:10739]	yes|down	1
ENSG00000147813	NAPRT	nicotinate phosphoribosyltransferase [Source:HGNC Symbol;Acc:HGNC:30450]	yes|up	1
ENSG00000171004	HS6ST2	heparan sulfate 6-O-sulfotransferase 2 [Source:HGNC Symbol;Acc:HGNC:19133]	yes|up	1
ENSG00000185760	KCNQ5	potassium voltage-gated channel subfamily Q member 5 [Source:HGNC Symbol;Acc:HGNC:6299]	yes|up	1
ENSG00000074370	ATP2A3	ATPase sarcoplasmic/endoplasmic reticulum Ca2+ transporting 3 [Source:HGNC Symbol;Acc:HGNC:813]	yes|down	1
ENSG00000169896	ITGAM	integrin subunit alpha M [Source:HGNC Symbol;Acc:HGNC:6149]	yes|down	1
ENSG00000060656	PTPRU	protein tyrosine phosphatase receptor type U [Source:HGNC Symbol;Acc:HGNC:9683]	yes|down	1
ENSG00000170439	METTL7B	methyltransferase like 7B [Source:HGNC Symbol;Acc:HGNC:28276]	yes|down	1
ENSG00000268996	MAN1B1-DT	MAN1B1 divergent transcript [Source:HGNC Symbol;Acc:HGNC:48715]	yes|down	1
ENSG00000174951	FUT1	fucosyltransferase 1 (H blood group) [Source:HGNC Symbol;Acc:HGNC:4012]	yes|down	1
ENSG00000214078	CPNE1	copine 1 [Source:HGNC Symbol;Acc:HGNC:2314]	yes|down	1
ENSG00000132881	CPLANE2	ciliogenesis and planar polarity effector 2 [Source:HGNC Symbol;Acc:HGNC:28127]	yes|down	1
ENSG00000129521	EGLN3	egl-9 family hypoxia inducible factor 3 [Source:HGNC Symbol;Acc:HGNC:14661]	yes|down	1
ENSG00000167900	TK1	thymidine kinase 1 [Source:HGNC Symbol;Acc:HGNC:11830]	yes|down	1
ENSG00000123815	COQ8B	coenzyme Q8B [Source:HGNC Symbol;Acc:HGNC:19041]	yes|down	1
ENSG00000128242	GAL3ST1	galactose-3-O-sulfotransferase 1 [Source:HGNC Symbol;Acc:HGNC:24240]	yes|down	1
ENSG00000105289	TJP3	tight junction protein 3 [Source:HGNC Symbol;Acc:HGNC:11829]	yes|down	1
ENSG00000106330	MOSPD3	motile sperm domain containing 3 [Source:HGNC Symbol;Acc:HGNC:25078]	yes|down	1
ENSG00000278041		novel transcript	yes|up	1
ENSG00000113319	RASGRF2	Ras protein specific guanine nucleotide releasing factor 2 [Source:HGNC Symbol;Acc:HGNC:9876]	yes|up	1
ENSG00000280614		novel transcript, similar to YY1 associated myogenesis RNA 1 YAM1	yes|up	1
ENSG00000013563	DNASE1L1	deoxyribonuclease 1 like 1 [Source:HGNC Symbol;Acc:HGNC:2957]	yes|down	1
ENSG00000233522	FAM224A	family with sequence similarity 224 member A [Source:HGNC Symbol;Acc:HGNC:37736]	yes|up	1
ENSG00000287398		novel transcript	yes|down	1
ENSG00000135697	BCO1	beta-carotene oxygenase 1 [Source:HGNC Symbol;Acc:HGNC:13815]	yes|down	1
ENSG00000160886	LY6K	lymphocyte antigen 6 family member K [Source:HGNC Symbol;Acc:HGNC:24225]	yes|up	1
ENSG00000198848	CES1	carboxylesterase 1 [Source:HGNC Symbol;Acc:HGNC:1863]	yes|down	1
ENSG00000269069		protein associated with topoisomerase II homolog 1 (yeast) (PATL1) pseudogene	yes|up	1
ENSG00000091622	PITPNM3	PITPNM family member 3 [Source:HGNC Symbol;Acc:HGNC:21043]	yes|up	1
ENSG00000231560	CLEC12A-AS1	CLEC12A antisense RNA 1 [Source:HGNC Symbol;Acc:HGNC:53407]	yes|up	1
ENSG00000204228	HSD17B8	hydroxysteroid 17-beta dehydrogenase 8 [Source:HGNC Symbol;Acc:HGNC:3554]	yes|down	1
ENSG00000108602	ALDH3A1	aldehyde dehydrogenase 3 family member A1 [Source:HGNC Symbol;Acc:HGNC:405]	yes|down	1
ENSG00000283900	TPTEP2-CSNK1E	TPTEP2-CSNK1E readthrough [Source:HGNC Symbol;Acc:HGNC:53829]	yes|down	1
ENSG00000283445		novel transcript	yes|up	1
ENSG00000263528	IKBKE	inhibitor of nuclear factor kappa B kinase subunit epsilon [Source:HGNC Symbol;Acc:HGNC:14552]	yes|down	1
ENSG00000114626	ABTB1	ankyrin repeat and BTB domain containing 1 [Source:HGNC Symbol;Acc:HGNC:18275]	yes|down	1
ENSG00000203706	SERTAD4-AS1	SERTAD4 antisense RNA 1 [Source:HGNC Symbol;Acc:HGNC:32019]	yes|up	1
ENSG00000196502	SULT1A1	sulfotransferase family 1A member 1 [Source:HGNC Symbol;Acc:HGNC:11453]	yes|down	1
ENSG00000174516	PELI3	pellino E3 ubiquitin protein ligase family member 3 [Source:HGNC Symbol;Acc:HGNC:30010]	yes|down	1
ENSG00000095209	TMEM38B	transmembrane protein 38B [Source:HGNC Symbol;Acc:HGNC:25535]	yes|up	1
ENSG00000196118	CCDC189	coiled-coil domain containing 189 [Source:HGNC Symbol;Acc:HGNC:28078]	yes|down	1
ENSG00000065057	NTHL1	nth like DNA glycosylase 1 [Source:HGNC Symbol;Acc:HGNC:8028]	yes|down	1
ENSG00000244242	IFITM10	interferon induced transmembrane protein 10 [Source:HGNC Symbol;Acc:HGNC:40022]	yes|up	1
ENSG00000145214	DGKQ	diacylglycerol kinase theta [Source:HGNC Symbol;Acc:HGNC:2856]	yes|down	1
ENSG00000179029	TMEM107	transmembrane protein 107 [Source:HGNC Symbol;Acc:HGNC:28128]	yes|down	1
ENSG00000242715	CCDC169	coiled-coil domain containing 169 [Source:HGNC Symbol;Acc:HGNC:34361]	yes|up	1
ENSG00000204611	ZNF616	zinc finger protein 616 [Source:HGNC Symbol;Acc:HGNC:28062]	yes|up	1
ENSG00000285978		novel transcript	yes|up	1
ENSG00000183048	SLC25A10	solute carrier family 25 member 10 [Source:HGNC Symbol;Acc:HGNC:10980]	yes|down	1
ENSG00000064932	SBNO2	strawberry notch homolog 2 [Source:HGNC Symbol;Acc:HGNC:29158]	yes|down	1
ENSG00000105699	LSR	lipolysis stimulated lipoprotein receptor [Source:HGNC Symbol;Acc:HGNC:29572]	yes|down	1
ENSG00000184990	SIVA1	SIVA1 apoptosis inducing factor [Source:HGNC Symbol;Acc:HGNC:17712]	yes|down	1
ENSG00000176153	GPX2	glutathione peroxidase 2 [Source:HGNC Symbol;Acc:HGNC:4554]	yes|down	1
ENSG00000237596		novel transcript	yes|up	1
ENSG00000184005	ST6GALNAC3	ST6 N-acetylgalactosaminide alpha-2,6-sialyltransferase 3 [Source:HGNC Symbol;Acc:HGNC:19343]	yes|up	1
ENSG00000149499	EML3	EMAP like 3 [Source:HGNC Symbol;Acc:HGNC:26666]	yes|down	1
ENSG00000161914	ZNF653	zinc finger protein 653 [Source:HGNC Symbol;Acc:HGNC:25196]	yes|down	1
ENSG00000205683	DPF3	double PHD fingers 3 [Source:HGNC Symbol;Acc:HGNC:17427]	yes|up	1
ENSG00000287710		novel transcript, antisense to PSMC3IP	yes|down	1
ENSG00000163913	IFT122	intraflagellar transport 122 [Source:HGNC Symbol;Acc:HGNC:13556]	yes|down	1
ENSG00000138944	SHISAL1	shisa like 1 [Source:HGNC Symbol;Acc:HGNC:29335]	yes|up	1
ENSG00000123080	CDKN2C	cyclin dependent kinase inhibitor 2C [Source:HGNC Symbol;Acc:HGNC:1789]	yes|down	1
ENSG00000149577	SIDT2	SID1 transmembrane family member 2 [Source:HGNC Symbol;Acc:HGNC:24272]	yes|down	1
ENSG00000165617	DACT1	dishevelled binding antagonist of beta catenin 1 [Source:HGNC Symbol;Acc:HGNC:17748]	yes|up	1
ENSG00000221886	ZBED8	zinc finger BED-type containing 8 [Source:HGNC Symbol;Acc:HGNC:30804]	yes|up	1
ENSG00000244187	TMEM141	transmembrane protein 141 [Source:HGNC Symbol;Acc:HGNC:28211]	yes|down	1
ENSG00000280800		novel transcript, similar to YY1 associated myogenesis RNA 1 YAM1	yes|up	1
ENSG00000223478		novel transcript	yes|down	1
ENSG00000152377	SPOCK1	SPARC (osteonectin), cwcv and kazal like domains proteoglycan 1 [Source:HGNC Symbol;Acc:HGNC:11251]	yes|up	1
ENSG00000153012	LGI2	leucine rich repeat LGI family member 2 [Source:HGNC Symbol;Acc:HGNC:18710]	yes|up	1
ENSG00000215458	AATBC	apoptosis associated transcript in bladder cancer [Source:HGNC Symbol;Acc:HGNC:51526]	yes|up	1
ENSG00000137700	SLC37A4	solute carrier family 37 member 4 [Source:HGNC Symbol;Acc:HGNC:4061]	yes|down	1
ENSG00000164062	APEH	acylaminoacyl-peptide hydrolase [Source:HGNC Symbol;Acc:HGNC:586]	yes|down	1
ENSG00000005448	WDR54	WD repeat domain 54 [Source:HGNC Symbol;Acc:HGNC:25770]	yes|down	1
ENSG00000271976		novel transcript, antisense to IL17RB	yes|up	1
ENSG00000237289	CKMT1B	creatine kinase, mitochondrial 1B [Source:HGNC Symbol;Acc:HGNC:1995]	yes|down	1
ENSG00000187778	MCRS1	microspherule protein 1 [Source:HGNC Symbol;Acc:HGNC:6960]	yes|down	1
ENSG00000167700	MFSD3	major facilitator superfamily domain containing 3 [Source:HGNC Symbol;Acc:HGNC:25157]	yes|down	1
ENSG00000110852	CLEC2B	C-type lectin domain family 2 member B [Source:HGNC Symbol;Acc:HGNC:2053]	yes|up	1
ENSG00000243137	PSG4	pregnancy specific beta-1-glycoprotein 4 [Source:HGNC Symbol;Acc:HGNC:9521]	yes|up	1
ENSG00000277701		novel transcript	yes|up	1
ENSG00000236969	GGT8P	gamma-glutamyltransferase 8 pseudogene [Source:HGNC Symbol;Acc:HGNC:33438]	yes|up	1
ENSG00000100949	RABGGTA	Rab geranylgeranyltransferase subunit alpha [Source:HGNC Symbol;Acc:HGNC:9795]	yes|down	1
ENSG00000167964	RAB26	RAB26, member RAS oncogene family [Source:HGNC Symbol;Acc:HGNC:14259]	yes|down	1
ENSG00000161653	NAGS	N-acetylglutamate synthase [Source:HGNC Symbol;Acc:HGNC:17996]	yes|down	1
ENSG00000100941	PNN	pinin, desmosome associated protein [Source:HGNC Symbol;Acc:HGNC:9162]	yes|up	1
ENSG00000136244	IL6	interleukin 6 [Source:HGNC Symbol;Acc:HGNC:6018]	yes|down	1
ENSG00000107249	GLIS3	GLIS family zinc finger 3 [Source:HGNC Symbol;Acc:HGNC:28510]	yes|down	1
ENSG00000162614	NEXN	nexilin F-actin binding protein [Source:HGNC Symbol;Acc:HGNC:29557]	yes|up	1
ENSG00000278932		novel transcript	yes|up	1
ENSG00000288550		novel protein	yes|down	1
ENSG00000267303		novel transcript	yes|down	1
ENSG00000124104	SNX21	sorting nexin family member 21 [Source:HGNC Symbol;Acc:HGNC:16154]	yes|down	1
ENSG00000245694	CRNDE	colorectal neoplasia differentially expressed [Source:HGNC Symbol;Acc:HGNC:37078]	yes|up	1
ENSG00000246922	UBAP1L	ubiquitin associated protein 1 like [Source:HGNC Symbol;Acc:HGNC:40028]	yes|up	1
ENSG00000138356	AOX1	aldehyde oxidase 1 [Source:HGNC Symbol;Acc:HGNC:553]	yes|up	1
ENSG00000026103	FAS	Fas cell surface death receptor [Source:HGNC Symbol;Acc:HGNC:11920]	yes|up	1
ENSG00000187091	PLCD1	phospholipase C delta 1 [Source:HGNC Symbol;Acc:HGNC:9060]	yes|down	1
ENSG00000272473		novel transcript	yes|down	1
ENSG00000188818	ZDHHC11	zinc finger DHHC-type containing 11 [Source:HGNC Symbol;Acc:HGNC:19158]	yes|up	1
ENSG00000090971	NAT14	N-acetyltransferase 14 (putative) [Source:HGNC Symbol;Acc:HGNC:28918]	yes|down	1
ENSG00000213799	ZNF845	zinc finger protein 845 [Source:HGNC Symbol;Acc:HGNC:25112]	yes|up	1
ENSG00000118939	UCHL3	ubiquitin C-terminal hydrolase L3 [Source:HGNC Symbol;Acc:HGNC:12515]	yes|up	1
ENSG00000114638	UPK1B	uroplakin 1B [Source:HGNC Symbol;Acc:HGNC:12578]	yes|down	1
ENSG00000243566	UPK3B	uroplakin 3B [Source:HGNC Symbol;Acc:HGNC:21444]	yes|down	1
ENSG00000104833	TUBB4A	tubulin beta 4A class IVa [Source:HGNC Symbol;Acc:HGNC:20774]	yes|down	1
ENSG00000102057	KCND1	potassium voltage-gated channel subfamily D member 1 [Source:HGNC Symbol;Acc:HGNC:6237]	yes|up	1
ENSG00000261087	ZNNT1	ZNF706 neighboring transcript 1 [Source:HGNC Symbol;Acc:HGNC:54438]	yes|up	1
ENSG00000170873	MTSS1	MTSS I-BAR domain containing 1 [Source:HGNC Symbol;Acc:HGNC:20443]	yes|up	1
ENSG00000173258	ZNF483	zinc finger protein 483 [Source:HGNC Symbol;Acc:HGNC:23384]	yes|up	1
ENSG00000233695	GAS6-AS1	GAS6 antisense RNA 1 [Source:HGNC Symbol;Acc:HGNC:39826]	yes|up	1
ENSG00000161888	SPC24	SPC24 component of NDC80 kinetochore complex [Source:HGNC Symbol;Acc:HGNC:26913]	yes|down	1
ENSG00000174837	ADGRE1	adhesion G protein-coupled receptor E1 [Source:HGNC Symbol;Acc:HGNC:3336]	yes|down	1
ENSG00000213121		novel transcript	yes|up	1
ENSG00000124813	RUNX2	RUNX family transcription factor 2 [Source:HGNC Symbol;Acc:HGNC:10472]	yes|up	1
ENSG00000280077		TEC	yes|up	1
ENSG00000146232	NFKBIE	NFKB inhibitor epsilon [Source:HGNC Symbol;Acc:HGNC:7799]	yes|down	1
ENSG00000107331	ABCA2	ATP binding cassette subfamily A member 2 [Source:HGNC Symbol;Acc:HGNC:32]	yes|down	1
ENSG00000130475	FCHO1	FCH and mu domain containing endocytic adaptor 1 [Source:HGNC Symbol;Acc:HGNC:29002]	yes|down	1
ENSG00000173137	ADCK5	aarF domain containing kinase 5 [Source:HGNC Symbol;Acc:HGNC:21738]	yes|down	1
ENSG00000111684	LPCAT3	lysophosphatidylcholine acyltransferase 3 [Source:HGNC Symbol;Acc:HGNC:30244]	yes|down	1
ENSG00000242574	HLA-DMB	major histocompatibility complex, class II, DM beta [Source:HGNC Symbol;Acc:HGNC:4935]	yes|down	1
ENSG00000005882	PDK2	pyruvate dehydrogenase kinase 2 [Source:HGNC Symbol;Acc:HGNC:8810]	yes|down	1
ENSG00000237424	FOXD2-AS1	FOXD2 adjacent opposite strand RNA 1 [Source:HGNC Symbol;Acc:HGNC:44256]	yes|up	1
ENSG00000103647	CORO2B	coronin 2B [Source:HGNC Symbol;Acc:HGNC:2256]	yes|up	1
ENSG00000165810	BTNL9	butyrophilin like 9 [Source:HGNC Symbol;Acc:HGNC:24176]	yes|up	1
ENSG00000245275	SAP30L-AS1	SAP30L antisense RNA 1 (head to head) [Source:HGNC Symbol;Acc:HGNC:26760]	yes|up	1
ENSG00000205923	CEMP1	cementum protein 1 [Source:HGNC Symbol;Acc:HGNC:32553]	yes|up	1
ENSG00000062370	ZNF112	zinc finger protein 112 [Source:HGNC Symbol;Acc:HGNC:12892]	yes|up	1
ENSG00000152049	KCNE4	potassium voltage-gated channel subfamily E regulatory subunit 4 [Source:HGNC Symbol;Acc:HGNC:6244]	yes|down	1
ENSG00000269243		novel transcript, antisense RAB8A	yes|up	1
ENSG00000269242		novel transcript	yes|down	1
ENSG00000275464		novel protein, similar to PWP2 periodic tryptophan protein homolog (yeast) PWP2	yes|down	1
ENSG00000213563	C8orf82	chromosome 8 open reading frame 82 [Source:HGNC Symbol;Acc:HGNC:33826]	yes|down	1
ENSG00000185271	KLHL33	kelch like family member 33 [Source:HGNC Symbol;Acc:HGNC:31952]	yes|up	1
ENSG00000189367	KIAA0408	KIAA0408 [Source:HGNC Symbol;Acc:HGNC:21636]	yes|up	1
ENSG00000134531	EMP1	epithelial membrane protein 1 [Source:HGNC Symbol;Acc:HGNC:3333]	yes|up	1
ENSG00000130402	ACTN4	actinin alpha 4 [Source:HGNC Symbol;Acc:HGNC:166]	yes|down	1
ENSG00000167646	DNAAF3	dynein axonemal assembly factor 3 [Source:HGNC Symbol;Acc:HGNC:30492]	yes|down	1
ENSG00000101745	ANKRD12	ankyrin repeat domain 12 [Source:HGNC Symbol;Acc:HGNC:29135]	yes|up	1
ENSG00000011132	APBA3	amyloid beta precursor protein binding family A member 3 [Source:HGNC Symbol;Acc:HGNC:580]	yes|down	1
ENSG00000154146	NRGN	neurogranin [Source:HGNC Symbol;Acc:HGNC:8000]	yes|down	1
ENSG00000072310	SREBF1	sterol regulatory element binding transcription factor 1 [Source:HGNC Symbol;Acc:HGNC:11289]	yes|down	1
ENSG00000259674		ribosomal protein L7a (RPL7A) pseudogene	yes|down	1
ENSG00000032444	PNPLA6	patatin like phospholipase domain containing 6 [Source:HGNC Symbol;Acc:HGNC:16268]	yes|down	1
ENSG00000236104	ZBTB22	zinc finger and BTB domain containing 22 [Source:HGNC Symbol;Acc:HGNC:13085]	yes|down	1
ENSG00000160446	ZDHHC12	zinc finger DHHC-type palmitoyltransferase 12 [Source:HGNC Symbol;Acc:HGNC:19159]	yes|down	1
ENSG00000156219	ART3	ADP-ribosyltransferase 3 (inactive) [Source:HGNC Symbol;Acc:HGNC:725]	yes|down	1
ENSG00000173727		Finkel-Biskis-Reilly murine sarcoma virus (FBR-MuSV) ubiquitously expressed (FAU) pseudogene	yes|down	1
ENSG00000105550	FGF21	fibroblast growth factor 21 [Source:HGNC Symbol;Acc:HGNC:3678]	yes|down	1
ENSG00000119865	CNRIP1	cannabinoid receptor interacting protein 1 [Source:HGNC Symbol;Acc:HGNC:24546]	yes|up	1
ENSG00000167508	MVD	mevalonate diphosphate decarboxylase [Source:HGNC Symbol;Acc:HGNC:7529]	yes|down	1
ENSG00000229809	ZNF688	zinc finger protein 688 [Source:HGNC Symbol;Acc:HGNC:30489]	yes|down	1
ENSG00000095539	SEMA4G	semaphorin 4G [Source:HGNC Symbol;Acc:HGNC:10735]	yes|down	1
ENSG00000169727	GPS1	G protein pathway suppressor 1 [Source:HGNC Symbol;Acc:HGNC:4549]	yes|down	1
ENSG00000176563	CNTD1	cyclin N-terminal domain containing 1 [Source:HGNC Symbol;Acc:HGNC:26847]	yes|up	1
ENSG00000137571	SLCO5A1	solute carrier organic anion transporter family member 5A1 [Source:HGNC Symbol;Acc:HGNC:19046]	yes|up	1
ENSG00000229644	NAMPTP1	nicotinamide phosphoribosyltransferase pseudogene 1 [Source:HGNC Symbol;Acc:HGNC:17633]	yes|up	1
ENSG00000109072	VTN	vitronectin [Source:HGNC Symbol;Acc:HGNC:12724]	yes|down	1
ENSG00000198838	RYR3	ryanodine receptor 3 [Source:HGNC Symbol;Acc:HGNC:10485]	yes|up	1
ENSG00000159214	CCDC24	coiled-coil domain containing 24 [Source:HGNC Symbol;Acc:HGNC:28688]	yes|down	1
ENSG00000143375	CGN	cingulin [Source:HGNC Symbol;Acc:HGNC:17429]	yes|down	1
ENSG00000183578	TNFAIP8L3	TNF alpha induced protein 8 like 3 [Source:HGNC Symbol;Acc:HGNC:20620]	yes|up	1
ENSG00000167600	CYP2S1	cytochrome P450 family 2 subfamily S member 1 [Source:HGNC Symbol;Acc:HGNC:15654]	yes|down	1
ENSG00000130270	ATP8B3	ATPase phospholipid transporting 8B3 [Source:HGNC Symbol;Acc:HGNC:13535]	yes|down	1
ENSG00000135318	NT5E	5'-nucleotidase ecto [Source:HGNC Symbol;Acc:HGNC:8021]	yes|up	1
ENSG00000088992	TESC	tescalcin [Source:HGNC Symbol;Acc:HGNC:26065]	yes|down	1
ENSG00000204310	AGPAT1	1-acylglycerol-3-phosphate O-acyltransferase 1 [Source:HGNC Symbol;Acc:HGNC:324]	yes|down	1
ENSG00000080546	SESN1	sestrin 1 [Source:HGNC Symbol;Acc:HGNC:21595]	yes|up	1
ENSG00000234771	SLC25A25-AS1	SLC25A25 antisense RNA 1 [Source:HGNC Symbol;Acc:HGNC:27844]	yes|up	1
ENSG00000117115	PADI2	peptidyl arginine deiminase 2 [Source:HGNC Symbol;Acc:HGNC:18341]	yes|down	1
ENSG00000182324	KCNJ14	potassium inwardly rectifying channel subfamily J member 14 [Source:HGNC Symbol;Acc:HGNC:6260]	yes|up	1
ENSG00000174564	IL20RB	interleukin 20 receptor subunit beta [Source:HGNC Symbol;Acc:HGNC:6004]	yes|down	1
ENSG00000130052	STARD8	StAR related lipid transfer domain containing 8 [Source:HGNC Symbol;Acc:HGNC:19161]	yes|down	1
ENSG00000232931	LINC00342	long intergenic non-protein coding RNA 342 [Source:HGNC Symbol;Acc:HGNC:42470]	yes|up	1
ENSG00000215492	HNRNPA1P7	heterogeneous nuclear ribonucleoprotein A1 pseudogene 7 [Source:HGNC Symbol;Acc:HGNC:31015]	yes|down	1
ENSG00000164638	SLC29A4	solute carrier family 29 member 4 [Source:HGNC Symbol;Acc:HGNC:23097]	yes|down	1
ENSG00000104835	SARS2	seryl-tRNA synthetase 2, mitochondrial [Source:HGNC Symbol;Acc:HGNC:17697]	yes|down	1
ENSG00000164142	FAM160A1	family with sequence similarity 160 member A1 [Source:HGNC Symbol;Acc:HGNC:34237]	yes|up	1
ENSG00000236255		novel transcript	yes|up	1
ENSG00000131697	NPHP4	nephrocystin 4 [Source:HGNC Symbol;Acc:HGNC:19104]	yes|down	1
ENSG00000196497	IPO4	importin 4 [Source:HGNC Symbol;Acc:HGNC:19426]	yes|down	1
ENSG00000198951	NAGA	alpha-N-acetylgalactosaminidase [Source:HGNC Symbol;Acc:HGNC:7631]	yes|down	1
ENSG00000164221	CCDC112	coiled-coil domain containing 112 [Source:HGNC Symbol;Acc:HGNC:28599]	yes|up	1
ENSG00000261308	FIGNL2	fidgetin like 2 [Source:HGNC Symbol;Acc:HGNC:13287]	yes|up	1
ENSG00000186638	KIF24	kinesin family member 24 [Source:HGNC Symbol;Acc:HGNC:19916]	yes|down	1
ENSG00000114395	CYB561D2	cytochrome b561 family member D2 [Source:HGNC Symbol;Acc:HGNC:30253]	yes|down	1
ENSG00000187634	SAMD11	sterile alpha motif domain containing 11 [Source:HGNC Symbol;Acc:HGNC:28706]	yes|down	1
ENSG00000161277	THAP8	THAP domain containing 8 [Source:HGNC Symbol;Acc:HGNC:23191]	yes|down	1
ENSG00000196549	MME	membrane metalloendopeptidase [Source:HGNC Symbol;Acc:HGNC:7154]	yes|up	1
ENSG00000136883	KIF12	kinesin family member 12 [Source:HGNC Symbol;Acc:HGNC:21495]	yes|down	1
ENSG00000120217	CD274	CD274 molecule [Source:HGNC Symbol;Acc:HGNC:17635]	yes|up	1
ENSG00000159450	TCHH	trichohyalin [Source:HGNC Symbol;Acc:HGNC:11791]	yes|up	1
ENSG00000099797	TECR	trans-2,3-enoyl-CoA reductase [Source:HGNC Symbol;Acc:HGNC:4551]	yes|down	1
ENSG00000108852	MPP2	membrane palmitoylated protein 2 [Source:HGNC Symbol;Acc:HGNC:7220]	yes|down	1
ENSG00000086548	CEACAM6	CEA cell adhesion molecule 6 [Source:HGNC Symbol;Acc:HGNC:1818]	yes|down	1
ENSG00000287809		novel transcript	yes|up	1
ENSG00000004399	PLXND1	plexin D1 [Source:HGNC Symbol;Acc:HGNC:9107]	yes|down	1
ENSG00000140379	BCL2A1	BCL2 related protein A1 [Source:HGNC Symbol;Acc:HGNC:991]	yes|up	1
ENSG00000136856	SLC2A8	solute carrier family 2 member 8 [Source:HGNC Symbol;Acc:HGNC:13812]	yes|down	1
ENSG00000163565	IFI16	interferon gamma inducible protein 16 [Source:HGNC Symbol;Acc:HGNC:5395]	yes|up	1
ENSG00000105486	LIG1	DNA ligase 1 [Source:HGNC Symbol;Acc:HGNC:6598]	yes|down	1
ENSG00000197608	ZNF841	zinc finger protein 841 [Source:HGNC Symbol;Acc:HGNC:27611]	yes|up	1
ENSG00000182199	SHMT2	serine hydroxymethyltransferase 2 [Source:HGNC Symbol;Acc:HGNC:10852]	yes|down	1
ENSG00000143578	CREB3L4	cAMP responsive element binding protein 3 like 4 [Source:HGNC Symbol;Acc:HGNC:18854]	yes|down	1
ENSG00000188916	INSYN2A	inhibitory synaptic factor 2A [Source:HGNC Symbol;Acc:HGNC:33859]	yes|up	1
ENSG00000187185		novel transcript	yes|down	1
ENSG00000187186		novel protein	yes|down	1
ENSG00000259865		novel transcript	yes|up	1
ENSG00000141577	CEP131	centrosomal protein 131 [Source:HGNC Symbol;Acc:HGNC:29511]	yes|down	1
ENSG00000110944	IL23A	interleukin 23 subunit alpha [Source:HGNC Symbol;Acc:HGNC:15488]	yes|down	1
ENSG00000102981	PARD6A	par-6 family cell polarity regulator alpha [Source:HGNC Symbol;Acc:HGNC:15943]	yes|down	1
ENSG00000269386	RAB11B-AS1	RAB11B antisense RNA 1 [Source:HGNC Symbol;Acc:HGNC:44178]	yes|down	1
ENSG00000277693		novel transcript	yes|up	1
ENSG00000166165	CKB	creatine kinase B [Source:HGNC Symbol;Acc:HGNC:1991]	yes|down	1
ENSG00000160145	KALRN	kalirin RhoGEF kinase [Source:HGNC Symbol;Acc:HGNC:4814]	yes|up	1
ENSG00000160410	SHKBP1	SH3KBP1 binding protein 1 [Source:HGNC Symbol;Acc:HGNC:19214]	yes|down	1
ENSG00000102312	PORCN	porcupine O-acyltransferase [Source:HGNC Symbol;Acc:HGNC:17652]	yes|down	1
ENSG00000141295	SCRN2	secernin 2 [Source:HGNC Symbol;Acc:HGNC:30381]	yes|down	1
ENSG00000141294	LRRC46	leucine rich repeat containing 46 [Source:HGNC Symbol;Acc:HGNC:25047]	yes|down	1
ENSG00000258498	DIO3OS	DIO3 opposite strand upstream RNA [Source:HGNC Symbol;Acc:HGNC:20348]	yes|down	1
ENSG00000230176	LINC01433	long intergenic non-protein coding RNA 1433 [Source:HGNC Symbol;Acc:HGNC:50746]	yes|down	1
ENSG00000135519	KCNH3	potassium voltage-gated channel subfamily H member 3 [Source:HGNC Symbol;Acc:HGNC:6252]	yes|down	1
ENSG00000135451	TROAP	trophinin associated protein [Source:HGNC Symbol;Acc:HGNC:12327]	yes|down	1
ENSG00000228136		novel transcript	yes|up	1
ENSG00000125744	RTN2	reticulon 2 [Source:HGNC Symbol;Acc:HGNC:10468]	yes|down	1
ENSG00000153234	NR4A2	nuclear receptor subfamily 4 group A member 2 [Source:HGNC Symbol;Acc:HGNC:7981]	yes|down	1
ENSG00000137642	SORL1	sortilin related receptor 1 [Source:HGNC Symbol;Acc:HGNC:11185]	yes|down	1
ENSG00000264207		novel transcript, antisense HIST2H4A	yes|down	1
ENSG00000261052	SULT1A3	sulfotransferase family 1A member 3 [Source:HGNC Symbol;Acc:HGNC:11455]	yes|down	1
ENSG00000221829	FANCG	FA complementation group G [Source:HGNC Symbol;Acc:HGNC:3588]	yes|down	1
ENSG00000073849	ST6GAL1	ST6 beta-galactoside alpha-2,6-sialyltransferase 1 [Source:HGNC Symbol;Acc:HGNC:10860]	yes|up	1
ENSG00000213178	RPL22P1	ribosomal protein L22 pseudogene 1 [Source:HGNC Symbol;Acc:HGNC:17998]	yes|up	1
ENSG00000226953	NCKAP5-AS2	NCKAP5 antisense RNA 2 [Source:HGNC Symbol;Acc:HGNC:54065]	yes|up	1
ENSG00000280341		novel transcript	yes|up	1
ENSG00000227619		novel transcript	yes|down	1
ENSG00000171126	KCNG3	potassium voltage-gated channel modifier subfamily G member 3 [Source:HGNC Symbol;Acc:HGNC:18306]	yes|up	1
ENSG00000127914	AKAP9	A-kinase anchoring protein 9 [Source:HGNC Symbol;Acc:HGNC:379]	yes|up	1
ENSG00000264772		novel transcript	yes|up	1
ENSG00000112576	CCND3	cyclin D3 [Source:HGNC Symbol;Acc:HGNC:1585]	yes|down	1
ENSG00000158258	CLSTN2	calsyntenin 2 [Source:HGNC Symbol;Acc:HGNC:17448]	yes|up	1
ENSG00000167034	NKX3-1	NK3 homeobox 1 [Source:HGNC Symbol;Acc:HGNC:7838]	yes|up	1
ENSG00000077312	SNRPA	small nuclear ribonucleoprotein polypeptide A [Source:HGNC Symbol;Acc:HGNC:11151]	yes|down	1
ENSG00000159388	BTG2	BTG anti-proliferation factor 2 [Source:HGNC Symbol;Acc:HGNC:1131]	yes|up	1
ENSG00000092096	SLC22A17	solute carrier family 22 member 17 [Source:HGNC Symbol;Acc:HGNC:23095]	yes|down	1
ENSG00000131480	AOC2	amine oxidase copper containing 2 [Source:HGNC Symbol;Acc:HGNC:549]	yes|up	1
ENSG00000137207	YIPF3	Yip1 domain family member 3 [Source:HGNC Symbol;Acc:HGNC:21023]	yes|down	1
ENSG00000258399		novel transcript	yes|up	1
ENSG00000211445	GPX3	glutathione peroxidase 3 [Source:HGNC Symbol;Acc:HGNC:4555]	yes|down	1
ENSG00000055118	KCNH2	potassium voltage-gated channel subfamily H member 2 [Source:HGNC Symbol;Acc:HGNC:6251]	yes|down	1
ENSG00000173868	PHOSPHO1	phosphoethanolamine/phosphocholine phosphatase 1 [Source:HGNC Symbol;Acc:HGNC:16815]	yes|down	1
ENSG00000124664	SPDEF	SAM pointed domain containing ETS transcription factor [Source:HGNC Symbol;Acc:HGNC:17257]	yes|down	1
ENSG00000211448	DIO2	iodothyronine deiodinase 2 [Source:HGNC Symbol;Acc:HGNC:2884]	yes|up	1
ENSG00000287064		novel transcript	yes|down	1
ENSG00000166925	TSC22D4	TSC22 domain family member 4 [Source:HGNC Symbol;Acc:HGNC:21696]	yes|down	1
ENSG00000141524	TMC6	transmembrane channel like 6 [Source:HGNC Symbol;Acc:HGNC:18021]	yes|down	1
ENSG00000149948	HMGA2	high mobility group AT-hook 2 [Source:HGNC Symbol;Acc:HGNC:5009]	yes|up	1
ENSG00000177640	CASC2	cancer susceptibility 2 [Source:HGNC Symbol;Acc:HGNC:22933]	yes|down	1
ENSG00000062822	POLD1	DNA polymerase delta 1, catalytic subunit [Source:HGNC Symbol;Acc:HGNC:9175]	yes|down	1
ENSG00000149823	VPS51	VPS51 subunit of GARP complex [Source:HGNC Symbol;Acc:HGNC:1172]	yes|down	1
ENSG00000260604		novel transcript	yes|up	1
ENSG00000233559	LINC00513	long intergenic non-protein coding RNA 513 [Source:HGNC Symbol;Acc:HGNC:43566]	yes|down	1
ENSG00000168067	MAP4K2	mitogen-activated protein kinase kinase kinase kinase 2 [Source:HGNC Symbol;Acc:HGNC:6864]	yes|down	1
ENSG00000167733	HSD11B1L	hydroxysteroid 11-beta dehydrogenase 1 like [Source:HGNC Symbol;Acc:HGNC:30419]	yes|down	1
ENSG00000119333	DYNC2I2	dynein 2 intermediate chain 2 [Source:HGNC Symbol;Acc:HGNC:28296]	yes|down	1
ENSG00000281181		novel transcript, similar to YY1 associated myogenesis RNA 1 YAM1	yes|up	1
ENSG00000157927	RADIL	Rap associating with DIL domain [Source:HGNC Symbol;Acc:HGNC:22226]	yes|down	1
ENSG00000134057	CCNB1	cyclin B1 [Source:HGNC Symbol;Acc:HGNC:1579]	yes|down	1
ENSG00000280043		tec	yes|up	1
ENSG00000105204	DYRK1B	dual specificity tyrosine phosphorylation regulated kinase 1B [Source:HGNC Symbol;Acc:HGNC:3092]	yes|down	1
ENSG00000116254	CHD5	chromodomain helicase DNA binding protein 5 [Source:HGNC Symbol;Acc:HGNC:16816]	yes|up	1
ENSG00000113389	NPR3	natriuretic peptide receptor 3 [Source:HGNC Symbol;Acc:HGNC:7945]	yes|up	1
ENSG00000099994	SUSD2	sushi domain containing 2 [Source:HGNC Symbol;Acc:HGNC:30667]	yes|down	1
ENSG00000236609	ZNF853	zinc finger protein 853 [Source:HGNC Symbol;Acc:HGNC:21767]	yes|up	1
ENSG00000131471	AOC3	amine oxidase copper containing 3 [Source:HGNC Symbol;Acc:HGNC:550]	yes|up	1
ENSG00000141971	MVB12A	multivesicular body subunit 12A [Source:HGNC Symbol;Acc:HGNC:25153]	yes|down	1
ENSG00000089639	GMIP	GEM interacting protein [Source:HGNC Symbol;Acc:HGNC:24852]	yes|down	1
ENSG00000068615	REEP1	receptor accessory protein 1 [Source:HGNC Symbol;Acc:HGNC:25786]	yes|up	1
ENSG00000166816	LDHD	lactate dehydrogenase D [Source:HGNC Symbol;Acc:HGNC:19708]	yes|down	1
ENSG00000069431	ABCC9	ATP binding cassette subfamily C member 9 [Source:HGNC Symbol;Acc:HGNC:60]	yes|up	1
ENSG00000135636	DYSF	dysferlin [Source:HGNC Symbol;Acc:HGNC:3097]	yes|up	1
ENSG00000138182	KIF20B	kinesin family member 20B [Source:HGNC Symbol;Acc:HGNC:7212]	yes|up	1
ENSG00000168243	GNG4	G protein subunit gamma 4 [Source:HGNC Symbol;Acc:HGNC:4407]	yes|down	1
ENSG00000100075	SLC25A1	solute carrier family 25 member 1 [Source:HGNC Symbol;Acc:HGNC:10979]	yes|down	1
ENSG00000149646	CNBD2	cyclic nucleotide binding domain containing 2 [Source:HGNC Symbol;Acc:HGNC:16145]	yes|down	1
ENSG00000270889	PPP1R14BP4	protein phosphatase 1 regulatory inhibitor subunit 14B pseudogene 4 [Source:HGNC Symbol;Acc:HGNC:16331]	yes|up	1
ENSG00000116954	RRAGC	Ras related GTP binding C [Source:HGNC Symbol;Acc:HGNC:19902]	yes|up	1
ENSG00000105514	RAB3D	RAB3D, member RAS oncogene family [Source:HGNC Symbol;Acc:HGNC:9779]	yes|down	1
ENSG00000184384	MAML2	mastermind like transcriptional coactivator 2 [Source:HGNC Symbol;Acc:HGNC:16259]	yes|up	1
ENSG00000104524	PYCR3	pyrroline-5-carboxylate reductase 3 [Source:HGNC Symbol;Acc:HGNC:25846]	yes|down	1
ENSG00000175221	MED16	mediator complex subunit 16 [Source:HGNC Symbol;Acc:HGNC:17556]	yes|down	1
ENSG00000133247	KMT5C	lysine methyltransferase 5C [Source:HGNC Symbol;Acc:HGNC:28405]	yes|down	1
ENSG00000121743	GJA3	gap junction protein alpha 3 [Source:HGNC Symbol;Acc:HGNC:4277]	yes|up	1
ENSG00000276850		novel transcript	yes|up	1
ENSG00000155093	PTPRN2	protein tyrosine phosphatase receptor type N2 [Source:HGNC Symbol;Acc:HGNC:9677]	yes|down	1
ENSG00000164078	MST1R	macrophage stimulating 1 receptor [Source:HGNC Symbol;Acc:HGNC:7381]	yes|down	1
ENSG00000166257	SCN3B	sodium voltage-gated channel beta subunit 3 [Source:HGNC Symbol;Acc:HGNC:20665]	yes|up	1
ENSG00000166250	CLMP	CXADR like membrane protein [Source:HGNC Symbol;Acc:HGNC:24039]	yes|up	1
ENSG00000275074	NUDT18	nudix hydrolase 18 [Source:HGNC Symbol;Acc:HGNC:26194]	yes|down	1
ENSG00000152433	ZNF547	zinc finger protein 547 [Source:HGNC Symbol;Acc:HGNC:26432]	yes|up	1
ENSG00000109107	ALDOC	aldolase, fructose-bisphosphate C [Source:HGNC Symbol;Acc:HGNC:418]	yes|down	1
ENSG00000223572	CKMT1A	creatine kinase, mitochondrial 1A [Source:HGNC Symbol;Acc:HGNC:31736]	yes|down	1
ENSG00000259080		novel transcript	yes|up	1
ENSG00000140022	STON2	stonin 2 [Source:HGNC Symbol;Acc:HGNC:30652]	yes|up	1
ENSG00000287562		novel transcript	yes|up	1
ENSG00000279417		novel transcript	yes|up	1
ENSG00000140451	PIF1	PIF1 5'-to-3' DNA helicase [Source:HGNC Symbol;Acc:HGNC:26220]	yes|down	1
ENSG00000231925	TAPBP	TAP binding protein [Source:HGNC Symbol;Acc:HGNC:11566]	yes|down	1
ENSG00000174529	TMEM81	transmembrane protein 81 [Source:HGNC Symbol;Acc:HGNC:32349]	yes|up	1
ENSG00000257529	RPL36A-HNRNPH2	RPL36A-HNRNPH2 readthrough [Source:HGNC Symbol;Acc:HGNC:48349]	yes|up	1
ENSG00000132207	SLX1A	SLX1 homolog A, structure-specific endonuclease subunit [Source:HGNC Symbol;Acc:HGNC:20922]	yes|down	1
ENSG00000010030	ETV7	ETS variant transcription factor 7 [Source:HGNC Symbol;Acc:HGNC:18160]	yes|down	1
ENSG00000257524		novel protein	yes|down	1
ENSG00000135643	KCNMB4	potassium calcium-activated channel subfamily M regulatory beta subunit 4 [Source:HGNC Symbol;Acc:HGNC:6289]	yes|down	1
ENSG00000136999	CCN3	cellular communication network factor 3 [Source:HGNC Symbol;Acc:HGNC:7885]	yes|up	1
ENSG00000279278		novel transcript	yes|up	1
ENSG00000132017	DCAF15	DDB1 and CUL4 associated factor 15 [Source:HGNC Symbol;Acc:HGNC:25095]	yes|down	1
ENSG00000142619	PADI3	peptidyl arginine deiminase 3 [Source:HGNC Symbol;Acc:HGNC:18337]	yes|down	1
ENSG00000286033		novel transcript	yes|up	1
ENSG00000162039	MEIOB	meiosis specific with OB-fold [Source:HGNC Symbol;Acc:HGNC:28569]	yes|down	1
ENSG00000280099		TEC	yes|up	1
ENSG00000123358	NR4A1	nuclear receptor subfamily 4 group A member 1 [Source:HGNC Symbol;Acc:HGNC:7980]	yes|down	1
ENSG00000213533	STIMATE	STIM activating enhancer [Source:HGNC Symbol;Acc:HGNC:30526]	yes|up	1
ENSG00000279821		TEC	yes|up	1
ENSG00000157881	PANK4	pantothenate kinase 4 (inactive) [Source:HGNC Symbol;Acc:HGNC:19366]	yes|down	1
ENSG00000119508	NR4A3	nuclear receptor subfamily 4 group A member 3 [Source:HGNC Symbol;Acc:HGNC:7982]	yes|down	1
ENSG00000185347	TEDC1	tubulin epsilon and delta complex 1 [Source:HGNC Symbol;Acc:HGNC:20127]	yes|down	1
ENSG00000198040	ZNF84	zinc finger protein 84 [Source:HGNC Symbol;Acc:HGNC:13159]	yes|up	1
ENSG00000261488	TBILA	TGF-beta induced lncRNA [Source:HGNC Symbol;Acc:HGNC:53943]	yes|up	1
ENSG00000106665	CLIP2	CAP-Gly domain containing linker protein 2 [Source:HGNC Symbol;Acc:HGNC:2586]	yes|down	1
ENSG00000269930		novel transcript	yes|up	1
ENSG00000125148	MT2A	metallothionein 2A [Source:HGNC Symbol;Acc:HGNC:7406]	yes|up	1
ENSG00000141540	TTYH2	tweety family member 2 [Source:HGNC Symbol;Acc:HGNC:13877]	yes|down	1
ENSG00000089060	SLC8B1	solute carrier family 8 member B1 [Source:HGNC Symbol;Acc:HGNC:26175]	yes|down	1
ENSG00000267278	MAP3K14-AS1	MAP3K14 antisense RNA 1 [Source:HGNC Symbol;Acc:HGNC:44359]	yes|down	1
ENSG00000169989	TIGD4	tigger transposable element derived 4 [Source:HGNC Symbol;Acc:HGNC:18335]	yes|up	1
ENSG00000083812	ZNF324	zinc finger protein 324 [Source:HGNC Symbol;Acc:HGNC:14096]	yes|down	1
ENSG00000265994		novel transcript	yes|up	1
ENSG00000090339	ICAM1	intercellular adhesion molecule 1 [Source:HGNC Symbol;Acc:HGNC:5344]	yes|down	1
ENSG00000265992	ESRG	embryonic stem cell related [Source:HGNC Symbol;Acc:HGNC:39079]	yes|up	1
ENSG00000226620	LINC00343	long intergenic non-protein coding RNA 343 [Source:HGNC Symbol;Acc:HGNC:42500]	yes|up	1
ENSG00000215022		novel transcript, antisense to PHACTR1	yes|up	1
ENSG00000080823	MOK	MOK protein kinase [Source:HGNC Symbol;Acc:HGNC:9833]	yes|down	1
ENSG00000266208		novel transcript, antisense to GJD3	yes|up	1
ENSG00000275494		novel transcript	yes|down	1
ENSG00000179846	NKPD1	NTPase KAP family P-loop domain containing 1 [Source:HGNC Symbol;Acc:HGNC:24739]	yes|up	1
ENSG00000204427	ABHD16A	abhydrolase domain containing 16A, phospholipase [Source:HGNC Symbol;Acc:HGNC:13921]	yes|down	1
ENSG00000204394	VARS1	valyl-tRNA synthetase 1 [Source:HGNC Symbol;Acc:HGNC:12651]	yes|down	1
ENSG00000281026	N4BP2L2-IT2	N4BPL2 intronic transcript 2 [Source:HGNC Symbol;Acc:HGNC:25038]	yes|up	1
ENSG00000188878	FBF1	Fas binding factor 1 [Source:HGNC Symbol;Acc:HGNC:24674]	yes|down	1
ENSG00000251458		novel transcript	yes|down	1
ENSG00000275964		novel transcript	yes|down	1
ENSG00000279912		TEC	yes|up	1
ENSG00000179750	APOBEC3B	apolipoprotein B mRNA editing enzyme catalytic subunit 3B [Source:HGNC Symbol;Acc:HGNC:17352]	yes|down	1
ENSG00000166478	ZNF143	zinc finger protein 143 [Source:HGNC Symbol;Acc:HGNC:12928]	yes|up	1
ENSG00000065361	ERBB3	erb-b2 receptor tyrosine kinase 3 [Source:HGNC Symbol;Acc:HGNC:3431]	yes|down	1
ENSG00000173237	C11orf86	chromosome 11 open reading frame 86 [Source:HGNC Symbol;Acc:HGNC:34442]	yes|down	1
ENSG00000213347	MXD3	MAX dimerization protein 3 [Source:HGNC Symbol;Acc:HGNC:14008]	yes|down	1
ENSG00000167674	HDGFL2	HDGF like 2 [Source:HGNC Symbol;Acc:HGNC:14680]	yes|down	1
ENSG00000064763	FAR2	fatty acyl-CoA reductase 2 [Source:HGNC Symbol;Acc:HGNC:25531]	yes|up	1
ENSG00000213445	SIPA1	signal-induced proliferation-associated 1 [Source:HGNC Symbol;Acc:HGNC:10885]	yes|down	1
ENSG00000172893	DHCR7	7-dehydrocholesterol reductase [Source:HGNC Symbol;Acc:HGNC:2860]	yes|down	1
ENSG00000187244	BCAM	basal cell adhesion molecule (Lutheran blood group) [Source:HGNC Symbol;Acc:HGNC:6722]	yes|down	1
ENSG00000137486	ARRB1	arrestin beta 1 [Source:HGNC Symbol;Acc:HGNC:711]	yes|down	1
ENSG00000159917	ZNF235	zinc finger protein 235 [Source:HGNC Symbol;Acc:HGNC:12866]	yes|up	1
ENSG00000163157	TMOD4	tropomodulin 4 [Source:HGNC Symbol;Acc:HGNC:11874]	yes|down	1
ENSG00000196417	ZNF765	zinc finger protein 765 [Source:HGNC Symbol;Acc:HGNC:25092]	yes|up	1
ENSG00000088280	ASAP3	ArfGAP with SH3 domain, ankyrin repeat and PH domain 3 [Source:HGNC Symbol;Acc:HGNC:14987]	yes|down	1
ENSG00000258130		coiled-coil domain containing 101 (CCDC101) pseudogene	yes|down	1
ENSG00000153993	SEMA3D	semaphorin 3D [Source:HGNC Symbol;Acc:HGNC:10726]	yes|up	1
ENSG00000099899	TRMT2A	tRNA methyltransferase 2 homolog A [Source:HGNC Symbol;Acc:HGNC:24974]	yes|down	1
ENSG00000136943	CTSV	cathepsin V [Source:HGNC Symbol;Acc:HGNC:2538]	yes|down	1
ENSG00000268173		novel protein, readthrough between PIK3R2 and IFI30	yes|down	1
ENSG00000226380		novel transcript	yes|up	1
ENSG00000173227	SYT12	synaptotagmin 12 [Source:HGNC Symbol;Acc:HGNC:18381]	yes|down	1
ENSG00000144674	GOLGA4	golgin A4 [Source:HGNC Symbol;Acc:HGNC:4427]	yes|up	1
ENSG00000166851	PLK1	polo like kinase 1 [Source:HGNC Symbol;Acc:HGNC:9077]	yes|down	1
ENSG00000257181		novel transcript	yes|up	1
ENSG00000121690	DEPDC7	DEP domain containing 7 [Source:HGNC Symbol;Acc:HGNC:29899]	yes|up	1
ENSG00000269955	FMC1-LUC7L2	FMC1-LUC7L2 readthrough [Source:HGNC Symbol;Acc:HGNC:44671]	yes|up	1
ENSG00000130508	PXDN	peroxidasin [Source:HGNC Symbol;Acc:HGNC:14966]	yes|up	1
ENSG00000104140	RHOV	ras homolog family member V [Source:HGNC Symbol;Acc:HGNC:18313]	yes|down	1
ENSG00000153294	ADGRF4	adhesion G protein-coupled receptor F4 [Source:HGNC Symbol;Acc:HGNC:19011]	yes|up	1
ENSG00000186204	CYP4F12	cytochrome P450 family 4 subfamily F member 12 [Source:HGNC Symbol;Acc:HGNC:18857]	yes|down	1
ENSG00000266903	CEACAM16-AS1	CEACAM16, CEACAM19 and PVR antisense RNA 1 [Source:HGNC Symbol;Acc:HGNC:55317]	yes|down	1
ENSG00000116852	KIF21B	kinesin family member 21B [Source:HGNC Symbol;Acc:HGNC:29442]	yes|down	1
ENSG00000169174	PCSK9	proprotein convertase subtilisin/kexin type 9 [Source:HGNC Symbol;Acc:HGNC:20001]	yes|down	1
ENSG00000001617	SEMA3F	semaphorin 3F [Source:HGNC Symbol;Acc:HGNC:10728]	yes|down	1
ENSG00000283782		novel protein	yes|up	1
ENSG00000131788	PIAS3	protein inhibitor of activated STAT 3 [Source:HGNC Symbol;Acc:HGNC:16861]	yes|down	1
ENSG00000163376	KBTBD8	kelch repeat and BTB domain containing 8 [Source:HGNC Symbol;Acc:HGNC:30691]	yes|up	1
ENSG00000244468		novel transcript	yes|down	1
ENSG00000188738	FSIP2	fibrous sheath interacting protein 2 [Source:HGNC Symbol;Acc:HGNC:21675]	yes|up	1
ENSG00000258366	RTEL1	regulator of telomere elongation helicase 1 [Source:HGNC Symbol;Acc:HGNC:15888]	yes|down	1
ENSG00000061455	PRDM6	PR/SET domain 6 [Source:HGNC Symbol;Acc:HGNC:9350]	yes|up	1
ENSG00000249849		novel transcript	yes|down	1
ENSG00000128408	RIBC2	RIB43A domain with coiled-coils 2 [Source:HGNC Symbol;Acc:HGNC:13241]	yes|down	1
ENSG00000273419		novel transcript, antisense to ZNF862	yes|up	1
ENSG00000152689	RASGRP3	RAS guanyl releasing protein 3 [Source:HGNC Symbol;Acc:HGNC:14545]	yes|up	1
ENSG00000213760	ATP6V1G2	ATPase H+ transporting V1 subunit G2 [Source:HGNC Symbol;Acc:HGNC:862]	yes|down	1
ENSG00000171451	DSEL	dermatan sulfate epimerase like [Source:HGNC Symbol;Acc:HGNC:18144]	yes|up	1
ENSG00000078053	AMPH	amphiphysin [Source:HGNC Symbol;Acc:HGNC:471]	yes|up	1
ENSG00000145934	TENM2	teneurin transmembrane protein 2 [Source:HGNC Symbol;Acc:HGNC:29943]	yes|down	1
ENSG00000230666	CEACAM22P	CEA cell adhesion molecule 22, pseudogene [Source:HGNC Symbol;Acc:HGNC:38029]	yes|down	1
ENSG00000270617	URGCP-MRPS24	URGCP-MRPS24 readthrough [Source:HGNC Symbol;Acc:HGNC:49188]	yes|up	1
ENSG00000170049	KCNAB3	potassium voltage-gated channel subfamily A regulatory beta subunit 3 [Source:HGNC Symbol;Acc:HGNC:6230]	yes|up	1
ENSG00000002330	BAD	BCL2 associated agonist of cell death [Source:HGNC Symbol;Acc:HGNC:936]	yes|down	1
ENSG00000117616	RSRP1	arginine and serine rich protein 1 [Source:HGNC Symbol;Acc:HGNC:25234]	yes|up	1
ENSG00000270619		bromodomain adjacent to zinc finger domain, 2A (BAZ2A) pseudogene	yes|down	1
ENSG00000279501		novel transcript	yes|up	1
ENSG00000115414	FN1	fibronectin 1 [Source:HGNC Symbol;Acc:HGNC:3778]	yes|down	1
ENSG00000169946	ZFPM2	zinc finger protein, FOG family member 2 [Source:HGNC Symbol;Acc:HGNC:16700]	yes|up	1
ENSG00000185291	IL3RA	interleukin 3 receptor subunit alpha [Source:HGNC Symbol;Acc:HGNC:6012]	yes|up	1
ENSG00000104518	GSDMD	gasdermin D [Source:HGNC Symbol;Acc:HGNC:25697]	yes|down	1
ENSG00000170703	TTLL6	tubulin tyrosine ligase like 6 [Source:HGNC Symbol;Acc:HGNC:26664]	yes|down	1
ENSG00000173198	CYSLTR1	cysteinyl leukotriene receptor 1 [Source:HGNC Symbol;Acc:HGNC:17451]	yes|up	1
ENSG00000240038	AMY2B	amylase alpha 2B [Source:HGNC Symbol;Acc:HGNC:478]	yes|up	1
ENSG00000179403	VWA1	von Willebrand factor A domain containing 1 [Source:HGNC Symbol;Acc:HGNC:30910]	yes|down	1
ENSG00000172667	ZMAT3	zinc finger matrin-type 3 [Source:HGNC Symbol;Acc:HGNC:29983]	yes|up	1
ENSG00000073756	PTGS2	prostaglandin-endoperoxide synthase 2 [Source:HGNC Symbol;Acc:HGNC:9605]	yes|down	1
ENSG00000113140	SPARC	secreted protein acidic and cysteine rich [Source:HGNC Symbol;Acc:HGNC:11219]	yes|down	1
ENSG00000129990	SYT5	synaptotagmin 5 [Source:HGNC Symbol;Acc:HGNC:11513]	yes|down	1
ENSG00000226674	TEX41	testis expressed 41 [Source:HGNC Symbol;Acc:HGNC:48667]	yes|up	1
ENSG00000144063	MALL	mal, T cell differentiation protein like [Source:HGNC Symbol;Acc:HGNC:6818]	yes|down	1
ENSG00000273247	RAB33B-AS1	RAB33B antisense RNA 1 [Source:HGNC Symbol;Acc:HGNC:55153]	yes|up	1
ENSG00000261200		novel transcript	yes|up	1
ENSG00000188321	ZNF559	zinc finger protein 559 [Source:HGNC Symbol;Acc:HGNC:28197]	yes|up	1
ENSG00000172053	QARS1	glutaminyl-tRNA synthetase 1 [Source:HGNC Symbol;Acc:HGNC:9751]	yes|down	1
ENSG00000135116	HRK	harakiri, BCL2 interacting protein [Source:HGNC Symbol;Acc:HGNC:5185]	yes|up	1
ENSG00000178585	CTNNBIP1	catenin beta interacting protein 1 [Source:HGNC Symbol;Acc:HGNC:16913]	yes|down	1
ENSG00000165028	NIPSNAP3B	nipsnap homolog 3B [Source:HGNC Symbol;Acc:HGNC:23641]	yes|up	1
ENSG00000162426	SLC45A1	solute carrier family 45 member 1 [Source:HGNC Symbol;Acc:HGNC:17939]	yes|down	1
ENSG00000110427	KIAA1549L	KIAA1549 like [Source:HGNC Symbol;Acc:HGNC:24836]	yes|up	1
ENSG00000213689	TREX1	three prime repair exonuclease 1 [Source:HGNC Symbol;Acc:HGNC:12269]	yes|down	1
ENSG00000091513	TF	transferrin [Source:HGNC Symbol;Acc:HGNC:11740]	yes|up	1
ENSG00000180914	OXTR	oxytocin receptor [Source:HGNC Symbol;Acc:HGNC:8529]	yes|up	1
ENSG00000126005	MMP24OS	MMP24 opposite strand [Source:HGNC Symbol;Acc:HGNC:44421]	yes|down	1
ENSG00000131127	ZNF141	zinc finger protein 141 [Source:HGNC Symbol;Acc:HGNC:12926]	yes|up	1
ENSG00000221838	AP4M1	adaptor related protein complex 4 subunit mu 1 [Source:HGNC Symbol;Acc:HGNC:574]	yes|down	1
ENSG00000144589	STK11IP	serine/threonine kinase 11 interacting protein [Source:HGNC Symbol;Acc:HGNC:19184]	yes|down	1
ENSG00000158062	UBXN11	UBX domain protein 11 [Source:HGNC Symbol;Acc:HGNC:30600]	yes|down	1
ENSG00000085465	OVGP1	oviductal glycoprotein 1 [Source:HGNC Symbol;Acc:HGNC:8524]	yes|up	1
ENSG00000254389	RHPN1-AS1	RHPN1 antisense RNA 1 (head to head) [Source:HGNC Symbol;Acc:HGNC:28457]	yes|down	1
ENSG00000171097	KYAT1	kynurenine aminotransferase 1 [Source:HGNC Symbol;Acc:HGNC:1564]	yes|down	1
ENSG00000151617	EDNRA	endothelin receptor type A [Source:HGNC Symbol;Acc:HGNC:3179]	yes|up	1
ENSG00000232593	KANTR	KDM5C adjacent transcript [Source:HGNC Symbol;Acc:HGNC:49510]	yes|up	1
ENSG00000144452	ABCA12	ATP binding cassette subfamily A member 12 [Source:HGNC Symbol;Acc:HGNC:14637]	yes|down	1
ENSG00000106351	AGFG2	ArfGAP with FG repeats 2 [Source:HGNC Symbol;Acc:HGNC:5177]	yes|down	1
ENSG00000174684	B4GAT1	beta-1,4-glucuronyltransferase 1 [Source:HGNC Symbol;Acc:HGNC:15685]	yes|down	1
ENSG00000189423	USP32P3	ubiquitin specific peptidase 32 pseudogene 3 [Source:HGNC Symbol;Acc:HGNC:43576]	yes|up	1
ENSG00000083720	OXCT1	3-oxoacid CoA-transferase 1 [Source:HGNC Symbol;Acc:HGNC:8527]	yes|up	1
ENSG00000074855	ANO8	anoctamin 8 [Source:HGNC Symbol;Acc:HGNC:29329]	yes|down	1
ENSG00000165449	SLC16A9	solute carrier family 16 member 9 [Source:HGNC Symbol;Acc:HGNC:23520]	yes|up	1
ENSG00000163702	IL17RC	interleukin 17 receptor C [Source:HGNC Symbol;Acc:HGNC:18358]	yes|down	1
ENSG00000142910	TINAGL1	tubulointerstitial nephritis antigen like 1 [Source:HGNC Symbol;Acc:HGNC:19168]	yes|down	1
ENSG00000129646	QRICH2	glutamine rich 2 [Source:HGNC Symbol;Acc:HGNC:25326]	yes|up	1
ENSG00000205544	TMEM256	transmembrane protein 256 [Source:HGNC Symbol;Acc:HGNC:28618]	yes|down	1
ENSG00000111319	SCNN1A	sodium channel epithelial 1 subunit alpha [Source:HGNC Symbol;Acc:HGNC:10599]	yes|down	1
ENSG00000142634	EFHD2	EF-hand domain family member D2 [Source:HGNC Symbol;Acc:HGNC:28670]	yes|down	1
ENSG00000262580		novel transcript, antisense to CARD14	yes|up	1
ENSG00000126709	IFI6	interferon alpha inducible protein 6 [Source:HGNC Symbol;Acc:HGNC:4054]	yes|down	1
ENSG00000142632	ARHGEF19	Rho guanine nucleotide exchange factor 19 [Source:HGNC Symbol;Acc:HGNC:26604]	yes|down	1
ENSG00000185361	TNFAIP8L1	TNF alpha induced protein 8 like 1 [Source:HGNC Symbol;Acc:HGNC:28279]	yes|down	1
ENSG00000008382	MPND	MPN domain containing [Source:HGNC Symbol;Acc:HGNC:25934]	yes|down	1
ENSG00000168778	TCTN2	tectonic family member 2 [Source:HGNC Symbol;Acc:HGNC:25774]	yes|down	1
ENSG00000116133	DHCR24	24-dehydrocholesterol reductase [Source:HGNC Symbol;Acc:HGNC:2859]	yes|down	1
ENSG00000141738	GRB7	growth factor receptor bound protein 7 [Source:HGNC Symbol;Acc:HGNC:4567]	yes|down	1
ENSG00000198513	ATL1	atlastin GTPase 1 [Source:HGNC Symbol;Acc:HGNC:11231]	yes|up	1
ENSG00000103145	HCFC1R1	host cell factor C1 regulator 1 [Source:HGNC Symbol;Acc:HGNC:21198]	yes|down	1
ENSG00000131408	NR1H2	nuclear receptor subfamily 1 group H member 2 [Source:HGNC Symbol;Acc:HGNC:7965]	yes|down	1
ENSG00000077150	NFKB2	nuclear factor kappa B subunit 2 [Source:HGNC Symbol;Acc:HGNC:7795]	yes|down	1
ENSG00000113209	PCDHB5	protocadherin beta 5 [Source:HGNC Symbol;Acc:HGNC:8690]	yes|down	1
ENSG00000285959		novel transcript	yes|down	1
ENSG00000235244	DANT2	DXZ4 associated non-coding transcript 2, distal [Source:HGNC Symbol;Acc:HGNC:50862]	yes|up	1
ENSG00000112218	GPR63	G protein-coupled receptor 63 [Source:HGNC Symbol;Acc:HGNC:13302]	yes|up	1
ENSG00000196911	KPNA5	karyopherin subunit alpha 5 [Source:HGNC Symbol;Acc:HGNC:6398]	yes|up	1
ENSG00000285952		novel transcript	yes|down	1
ENSG00000189339	SLC35E2B	solute carrier family 35 member E2B [Source:HGNC Symbol;Acc:HGNC:33941]	yes|down	1
ENSG00000005513	SOX8	SRY-box transcription factor 8 [Source:HGNC Symbol;Acc:HGNC:11203]	yes|up	1
ENSG00000138207	RBP4	retinol binding protein 4 [Source:HGNC Symbol;Acc:HGNC:9922]	yes|up	1
ENSG00000127831	VIL1	villin 1 [Source:HGNC Symbol;Acc:HGNC:12690]	yes|up	1
ENSG00000133874	RNF122	ring finger protein 122 [Source:HGNC Symbol;Acc:HGNC:21147]	yes|down	1
ENSG00000164880	INTS1	integrator complex subunit 1 [Source:HGNC Symbol;Acc:HGNC:24555]	yes|down	1
ENSG00000286519		novel transcript	yes|up	1
ENSG00000161036	LRWD1	leucine rich repeats and WD repeat domain containing 1 [Source:HGNC Symbol;Acc:HGNC:21769]	yes|down	1
ENSG00000120738	EGR1	early growth response 1 [Source:HGNC Symbol;Acc:HGNC:3238]	yes|down	1
ENSG00000132470	ITGB4	integrin subunit beta 4 [Source:HGNC Symbol;Acc:HGNC:6158]	yes|down	1
ENSG00000158486	DNAH3	dynein axonemal heavy chain 3 [Source:HGNC Symbol;Acc:HGNC:2949]	yes|down	1
ENSG00000159259	CHAF1B	chromatin assembly factor 1 subunit B [Source:HGNC Symbol;Acc:HGNC:1911]	yes|down	1
ENSG00000131652	THOC6	THO complex 6 [Source:HGNC Symbol;Acc:HGNC:28369]	yes|down	1
ENSG00000131653	TRAF7	TNF receptor associated factor 7 [Source:HGNC Symbol;Acc:HGNC:20456]	yes|down	1
ENSG00000019549	SNAI2	snail family transcriptional repressor 2 [Source:HGNC Symbol;Acc:HGNC:11094]	yes|up	1
ENSG00000094631	HDAC6	histone deacetylase 6 [Source:HGNC Symbol;Acc:HGNC:14064]	yes|down	1
ENSG00000244457	ENO1P1	enolase 1 pseudogene 1 [Source:HGNC Symbol;Acc:HGNC:3352]	yes|up	1
ENSG00000005486	RHBDD2	rhomboid domain containing 2 [Source:HGNC Symbol;Acc:HGNC:23082]	yes|down	1
ENSG00000123977	DAW1	dynein assembly factor with WD repeats 1 [Source:HGNC Symbol;Acc:HGNC:26383]	yes|up	1
ENSG00000167895	TMC8	transmembrane channel like 8 [Source:HGNC Symbol;Acc:HGNC:20474]	yes|down	1
ENSG00000177108	ZDHHC22	zinc finger DHHC-type palmitoyltransferase 22 [Source:HGNC Symbol;Acc:HGNC:20106]	yes|up	1
ENSG00000125384	PTGER2	prostaglandin E receptor 2 [Source:HGNC Symbol;Acc:HGNC:9594]	yes|up	1
ENSG00000249790		novel transcript	yes|down	1
ENSG00000256683	ZNF350	zinc finger protein 350 [Source:HGNC Symbol;Acc:HGNC:16656]	yes|up	1
ENSG00000182901	RGS7	regulator of G protein signaling 7 [Source:HGNC Symbol;Acc:HGNC:10003]	yes|up	1
ENSG00000132781	MUTYH	mutY DNA glycosylase [Source:HGNC Symbol;Acc:HGNC:7527]	yes|down	1
ENSG00000026751	SLAMF7	SLAM family member 7 [Source:HGNC Symbol;Acc:HGNC:21394]	yes|up	1
ENSG00000181577	C6orf223	chromosome 6 open reading frame 223 [Source:HGNC Symbol;Acc:HGNC:28692]	yes|down	1
ENSG00000179094	PER1	period circadian regulator 1 [Source:HGNC Symbol;Acc:HGNC:8845]	yes|down	1
ENSG00000115361	ACADL	acyl-CoA dehydrogenase long chain [Source:HGNC Symbol;Acc:HGNC:88]	yes|up	1
ENSG00000129353	SLC44A2	solute carrier family 44 member 2 [Source:HGNC Symbol;Acc:HGNC:17292]	yes|down	1
ENSG00000197405	C5AR1	complement C5a receptor 1 [Source:HGNC Symbol;Acc:HGNC:1338]	yes|down	1
ENSG00000142459	EVI5L	ecotropic viral integration site 5 like [Source:HGNC Symbol;Acc:HGNC:30464]	yes|down	1
ENSG00000197140	ADAM32	ADAM metallopeptidase domain 32 [Source:HGNC Symbol;Acc:HGNC:15479]	yes|up	1
ENSG00000261373	VPS9D1-AS1	VPS9D1 antisense RNA 1 [Source:HGNC Symbol;Acc:HGNC:48915]	yes|down	1
ENSG00000170458	CD14	CD14 molecule [Source:HGNC Symbol;Acc:HGNC:1628]	yes|down	1
ENSG00000132004	FBXW9	F-box and WD repeat domain containing 9 [Source:HGNC Symbol;Acc:HGNC:28136]	yes|down	1
ENSG00000117707	PROX1	prospero homeobox 1 [Source:HGNC Symbol;Acc:HGNC:9459]	yes|up	1
ENSG00000259974	LINC00261	long intergenic non-protein coding RNA 261 [Source:HGNC Symbol;Acc:HGNC:16189]	yes|down	1
ENSG00000139926	FRMD6	FERM domain containing 6 [Source:HGNC Symbol;Acc:HGNC:19839]	yes|up	1
ENSG00000125652	ALKBH7	alkB homolog 7 [Source:HGNC Symbol;Acc:HGNC:21306]	yes|down	1
ENSG00000088002	SULT2B1	sulfotransferase family 2B member 1 [Source:HGNC Symbol;Acc:HGNC:11459]	yes|down	1
ENSG00000128567	PODXL	podocalyxin like [Source:HGNC Symbol;Acc:HGNC:9171]	yes|up	1
ENSG00000260269		novel transcript	yes|up	1
ENSG00000214548	MEG3	maternally expressed 3 [Source:HGNC Symbol;Acc:HGNC:14575]	yes|up	1
ENSG00000163545	NUAK2	NUAK family kinase 2 [Source:HGNC Symbol;Acc:HGNC:29558]	yes|down	1
ENSG00000115963	RND3	Rho family GTPase 3 [Source:HGNC Symbol;Acc:HGNC:671]	yes|up	1
ENSG00000151914	DST	dystonin [Source:HGNC Symbol;Acc:HGNC:1090]	yes|up	1
ENSG00000260260	SNHG19	small nucleolar RNA host gene 19 [Source:HGNC Symbol;Acc:HGNC:49574]	yes|down	1
ENSG00000137880	GCHFR	GTP cyclohydrolase I feedback regulator [Source:HGNC Symbol;Acc:HGNC:4194]	yes|down	1
ENSG00000104953	TLE6	TLE family member 6, subcortical maternal complex member [Source:HGNC Symbol;Acc:HGNC:30788]	yes|down	1
ENSG00000204316	MRPL38	mitochondrial ribosomal protein L38 [Source:HGNC Symbol;Acc:HGNC:14033]	yes|down	1
ENSG00000100982	PCIF1	phosphorylated CTD interacting factor 1 [Source:HGNC Symbol;Acc:HGNC:16200]	yes|down	1
ENSG00000166169	POLL	DNA polymerase lambda [Source:HGNC Symbol;Acc:HGNC:9184]	yes|down	1
ENSG00000285608		novel transcript, antisense to ARHGAP5	yes|up	1
ENSG00000011028	MRC2	mannose receptor C type 2 [Source:HGNC Symbol;Acc:HGNC:16875]	yes|down	1
ENSG00000272884		novel transcript	yes|up	1
ENSG00000134259	NGF	nerve growth factor [Source:HGNC Symbol;Acc:HGNC:7808]	yes|up	1
ENSG00000082497	SERTAD4	SERTA domain containing 4 [Source:HGNC Symbol;Acc:HGNC:25236]	yes|up	1
ENSG00000130005	GAMT	guanidinoacetate N-methyltransferase [Source:HGNC Symbol;Acc:HGNC:4136]	yes|down	1
ENSG00000277476		novel transcript	yes|up	1
ENSG00000146352	CLVS2	clavesin 2 [Source:HGNC Symbol;Acc:HGNC:23046]	yes|up	1
ENSG00000133250	ZNF414	zinc finger protein 414 [Source:HGNC Symbol;Acc:HGNC:20630]	yes|down	1
ENSG00000283293	RN7SK	RNA component of 7SK nuclear ribonucleoprotein [Source:HGNC Symbol;Acc:HGNC:10037]	yes|up	1
